# Supplementary material for: Ethyl 4-(3-bromo­phen­yl)-6-methyl-2-oxo-1,2,3,4-tetra­hydro­pyrimidine-5-carboxyl­ate
Source: Acta Crystallogr Sect E Struct Rep Online. 2010 Nov 27;66(Pt 12):o3325. doi: 10.1107/S1600536810049019 (PMC3011541; doi:10.1107/S1600536810049019)
Supplement: Supplementary file 2 [file e-66-o3325-Isup2.hkl]

#
# h,k,l, Fc-squared, Fo-squared, sigma(Fo-squared) and status flag
#
data_I
_shelx_title ' sshari10_0m in P2(1)/n      New: P21/c'
_shelx_refln_list_code          4
_shelx_F_calc_maximum      289.03
_exptl_crystal_F_000       688.00
_reflns_d_resolution_high  0.7471
 
loop_
 _symmetry_equiv_pos_as_xyz
 'x, y, z'
 '-x, y+1/2, -z+1/2'
 '-x, -y, -z'
 'x, -y-1/2, z-1/2'
 
_cell_length_a    12.5184
_cell_length_b     7.3412
_cell_length_c    17.0426
_cell_angle_alpha  90.000
_cell_angle_beta  115.086
_cell_angle_gamma  90.000
 
_shelx_F_squared_multiplier     1.000
 
loop_
 _refln_index_h
 _refln_index_k
 _refln_index_l
 _refln_F_squared_calc
 _refln_F_squared_meas
 _refln_F_squared_sigma
 _refln_observed_status
   1   0   0      780.47      762.42     10.99 o
   2   0   0     5918.17     5890.49     85.18 o
   3   0   0    10610.90    10578.83    152.93 o
   4   0   0     1588.77     1580.72     25.94 o
   5   0   0       68.40       65.62      5.38 o
   6   0   0      557.23      499.19      9.30 o
   7   0   0      449.53      475.93      9.59 o
   8   0   0     2033.58     1973.32     33.13 o
   9   0   0      140.73      147.96      5.94 o
  10   0   0       19.27       23.09     16.61 o
  11   0   0      221.79      230.40     10.40 o
  12   0   0        1.35        8.00     12.54 o
  13   0   0        4.14       -1.93      7.39 o
  14   0   0       18.04        9.40      8.52 o
  15   0   0       33.15       23.08      9.41 o
   1   1   0     4279.79     4345.80     56.81 o
   2   1   0     1544.33     1635.81     20.14 o
   3   1   0    17719.15    16973.87    206.11 o
   4   1   0     3369.60     3463.66     37.26 o
   5   1   0     3084.06     2984.69     32.31 o
   6   1   0     2846.94     2748.08     29.92 o
   7   1   0      111.56      110.36      2.80 o
   8   1   0      561.14      549.34      7.65 o
   9   1   0        4.13       -0.14      2.96 o
  10   1   0      268.39      278.86      7.08 o
  11   1   0       29.49       25.27      4.69 o
  12   1   0      258.96      258.44      8.40 o
  13   1   0        6.59       -0.23      5.43 o
  14   1   0        3.33       -0.05      5.88 o
  15   1   0       25.66       25.09      6.54 o
   0   2   0     2996.17     2917.68     54.58 o
   1   2   0     3395.88     3515.16     50.35 o
   2   2   0      331.07      327.10      5.19 o
   3   2   0     3392.43     3530.24     43.34 o
   4   2   0       47.10       55.14      1.85 o
   5   2   0      819.94      932.19     12.32 o
   6   2   0     1548.84     1502.25     16.86 o
   7   2   0       31.79       31.28      1.95 o
   8   2   0      224.71      199.68      4.88 o
   9   2   0      100.69      112.71      4.90 o
  10   2   0       15.70       17.26      3.72 o
  11   2   0       23.71       18.74      4.78 o
  12   2   0        6.11       -0.62      5.05 o
  13   2   0        2.98       -0.54      5.50 o
  14   2   0       27.19       19.92      7.03 o
   1   3   0      682.33      778.70     10.47 o
   2   3   0     3450.45     3780.87     50.13 o
   3   3   0      545.06      569.07      8.69 o
   4   3   0       53.06       39.35      2.35 o
   5   3   0      397.21      451.85      6.96 o
   6   3   0       58.35       46.24      2.78 o
   7   3   0        2.57        5.49      2.53 o
   8   3   0      307.74      334.59      6.89 o
   9   3   0        0.45       -3.12      3.12 o
  10   3   0       17.53       15.11      3.82 o
  11   3   0        0.93        5.49      4.45 o
  12   3   0        8.67        4.11      6.26 o
  13   3   0        1.90       -4.92      8.19 o
  14   3   0        5.58        0.08      7.14 o
   0   4   0      424.24      432.35     13.79 o
   1   4   0     3727.90     3818.42     51.03 o
   2   4   0     3387.92     3474.98     46.52 o
   3   4   0      378.64      362.14      6.84 o
   4   4   0      161.46      194.87      4.19 o
   5   4   0      455.10      471.64      7.08 o
   6   4   0       67.76       67.81      5.56 o
   7   4   0        1.71       -0.80      2.92 o
   8   4   0      140.21      137.37      6.13 o
   9   4   0      216.95      212.07      6.37 o
  10   4   0       24.64       21.29      4.72 o
  11   4   0       44.04       50.11      5.28 o
  12   4   0       47.29       50.47      8.86 o
  13   4   0        5.49       -3.27      6.96 o
   1   5   0     2773.24     2848.48     38.88 o
   2   5   0      377.79      344.48     10.06 o
   3   5   0     1093.54     1051.23     17.19 o
   4   5   0     1654.06     1599.68     21.14 o
   5   5   0     1724.90     1647.03     21.71 o
   6   5   0      889.28      830.77     14.64 o
   7   5   0      297.71      312.18     10.70 o
   8   5   0        8.10        9.63      4.82 o
   9   5   0       12.90        8.04      4.57 o
  10   5   0        2.06       -4.86      5.05 o
  11   5   0       91.63       77.50      8.81 o
  12   5   0       23.89       18.33      9.11 o
  13   5   0       56.51       70.59      9.09 o
   0   6   0      262.31      269.95      9.54 o
   1   6   0     2063.50     2064.86     32.23 o
   2   6   0     2960.74     2879.20     43.09 o
   3   6   0      477.14      456.76     10.71 o
   4   6   0       32.91       28.75      6.95 o
   5   6   0        0.85        1.06      7.26 o
   6   6   0       74.46       85.79     10.95 o
   7   6   0      189.15      198.08      9.02 o
   8   6   0       83.32       91.15      7.90 o
   9   6   0      181.64      184.29      7.63 o
  10   6   0      179.41      188.47      8.41 o
  11   6   0       16.90        7.31      6.55 o
  12   6   0        3.16      -23.05     23.05 o
   1   7   0       77.55       85.54      5.85 o
   2   7   0     1612.08     1619.21     28.65 o
   3   7   0       37.08       41.24      7.00 o
   4   7   0      524.15      525.86     16.36 o
   5   7   0      326.20      347.12     20.93 o
   6   7   0      184.33      178.03      8.41 o
   7   7   0       28.59       35.07      8.83 o
   8   7   0        1.44       -2.14      6.98 o
   9   7   0        1.33        2.69     10.86 o
  10   7   0       50.34       35.32      8.81 o
   0   8   0      343.69      354.55     51.53 o
   1   8   0        6.03       -1.14      8.68 o
   2   8   0      113.01      119.31     11.98 o
   3   8   0       43.86       32.56      9.11 o
   4   8   0       12.01       15.17      6.54 o
   5   8   0      179.63      181.95      9.34 o
   6   8   0        5.36       -5.30      7.54 o
   7   8   0       72.90       85.89      8.56 o
   8   8   0      121.86      129.76     11.25 o
   1   9   0       11.83       16.61      7.67 o
   2   9   0        2.60       12.34      7.00 o
   3   9   0       16.61       14.78      7.23 o
   4   9   0        3.86       -7.23      7.23 o
   5   9   0        2.04       -8.17      8.17 o
   6   9   0        4.86       -3.39     23.73 o
 -15   1   1        0.61       -5.94      5.94 o
 -14   1   1       16.60       22.43      5.69 o
 -13   1   1        8.68        6.36      5.22 o
 -12   1   1       75.30       75.53      6.54 o
 -11   1   1       21.57       18.13      4.37 o
 -10   1   1      502.78      505.14      9.55 o
  -9   1   1      255.81      266.02      8.84 o
  -8   1   1      964.55      972.50     11.34 o
  -7   1   1       53.84       58.74      1.92 o
  -6   1   1      736.87      824.71      9.50 o
  -5   1   1       25.98       31.43      2.09 o
  -4   1   1      709.40      717.67      8.11 o
  -3   1   1     5014.43     5349.73     60.39 o
  -2   1   1     9191.78     8781.18    106.49 o
  -1   1   1       50.05       58.22      1.42 o
   0   1   1    15386.67    14774.30    248.92 o
   1   1   1      846.34      818.42     12.07 o
   2   1   1     1560.31     1728.59     24.87 o
   3   1   1     6079.42     6209.31     91.00 o
   4   1   1     3006.71     3130.16     36.09 o
   5   1   1     2572.33     2743.18     31.85 o
   6   1   1      564.42      562.08      7.45 o
   7   1   1      474.77      447.79      6.43 o
   8   1   1      551.84      586.07      8.08 o
   9   1   1        2.61        5.60      3.24 o
  10   1   1      107.64       94.31      4.74 o
  11   1   1       20.96       21.26      4.99 o
  12   1   1       20.68       18.22      6.46 o
  13   1   1        0.07       -2.75      5.65 o
  14   1   1        9.18        7.72      6.02 o
 -15   2   1        9.82        7.10      9.82 o
 -14   2   1        2.58       -1.17      5.43 o
 -13   2   1        0.72        3.78      5.23 o
 -12   2   1        0.15        1.37      5.00 o
 -11   2   1      155.30      161.79      8.02 o
 -10   2   1      227.17      265.15      6.82 o
  -9   2   1      113.83      111.52      4.24 o
  -8   2   1      662.69      648.52      9.20 o
  -7   2   1      917.14      907.43     10.63 o
  -6   2   1     1468.76     1432.61     16.08 o
  -5   2   1     7324.27     7547.55     92.27 o
  -4   2   1      808.24      799.21     10.48 o
  -3   2   1      606.53      644.81      9.20 o
  -2   2   1       52.06       66.43      1.73 o
  -1   2   1      495.04      491.41      6.62 o
   0   2   1     7067.74     7169.12    122.98 o
   1   2   1     4888.89     5053.16     72.12 o
   2   2   1    10638.48    10541.86    137.64 o
   3   2   1     5300.79     5323.74     69.91 o
   4   2   1     4241.85     4183.80     51.44 o
   5   2   1      656.97      642.32      9.31 o
   6   2   1     1728.02     1706.66     20.33 o
   7   2   1        2.19       -1.87      1.87 o
   8   2   1       91.52      115.45      3.42 o
   9   2   1        2.94        3.92      3.46 o
  10   2   1      408.44      412.03     10.03 o
  11   2   1      140.80      125.06      6.35 o
  12   2   1      122.41      125.44      7.05 o
  13   2   1       63.14       67.76      7.50 o
  14   2   1        0.52       -3.98      7.37 o
 -14   3   1        1.86       -2.83      6.75 o
 -13   3   1       80.67       98.21      7.53 o
 -12   3   1      104.35      112.98      8.35 o
 -11   3   1      229.94      249.54      6.71 o
 -10   3   1      605.03      577.75     11.10 o
  -9   3   1      345.66      353.50      7.27 o
  -8   3   1      523.33      492.04      8.40 o
  -7   3   1        2.39        0.40      2.29 o
  -6   3   1       13.23       13.95      2.34 o
  -5   3   1      624.92      638.22      9.86 o
  -4   3   1     4282.46     4380.64     53.98 o
  -3   3   1     1881.81     1760.98     20.88 o
  -2   3   1     7467.95     7434.23     90.88 o
  -1   3   1     6797.77     6762.59     88.96 o
   0   3   1     6638.26     6834.27     97.72 o
   1   3   1     4420.16     4555.36     60.24 o
   2   3   1       89.58       96.24      2.93 o
   3   3   1        9.31       14.14      1.54 o
   4   3   1      527.95      474.32      8.23 o
   5   3   1      759.69      741.40     10.86 o
   6   3   1     2443.73     2423.24     30.62 o
   7   3   1     1316.46     1294.92     16.10 o
   8   3   1      475.91      491.01      8.75 o
   9   3   1      378.15      372.16      8.44 o
  10   3   1        2.53        3.42      4.07 o
  11   3   1        0.41       -4.58      5.30 o
  12   3   1       14.57        4.79      6.41 o
  13   3   1       38.76       16.29     12.94 o
  14   3   1       15.08       14.81      7.64 o
 -14   4   1        9.25        3.41     10.71 o
 -13   4   1        1.49       -6.76      6.76 o
 -12   4   1       40.13       38.89      5.92 o
 -11   4   1       12.58        2.91      4.68 o
 -10   4   1       22.00       19.32      5.41 o
  -9   4   1      253.00      273.95      7.53 o
  -8   4   1      474.14      484.50      8.14 o
  -7   4   1      950.82      974.37     14.72 o
  -6   4   1     3459.78     3419.15     46.01 o
  -5   4   1      259.89      255.66      4.93 o
  -4   4   1     4228.44     4277.79     52.99 o
  -3   4   1      402.86      396.26      7.83 o
  -2   4   1     1275.88     1292.42     19.86 o
  -1   4   1     2499.70     2543.56     37.39 o
   0   4   1     1822.96     1904.37     33.46 o
   1   4   1     1581.21     1541.59     20.31 o
   2   4   1     3739.54     3705.13     46.12 o
   3   4   1     4724.02     4522.16     56.01 o
   4   4   1      682.41      654.85      9.01 o
   5   4   1     1341.23     1288.59     16.13 o
   6   4   1       66.21       62.79      3.15 o
   7   4   1       14.57       21.44      3.35 o
   8   4   1      981.32      914.33     20.28 o
   9   4   1       73.71       74.84      5.09 o
  10   4   1       89.21       99.17      5.68 o
  11   4   1      162.98      151.44     12.72 o
  12   4   1        1.15       -7.06      7.06 o
  13   4   1       32.96       33.36      7.95 o
 -13   5   1        8.56        2.40      7.02 o
 -12   5   1       34.95       33.78      6.28 o
 -11   5   1       16.71        9.11      5.87 o
 -10   5   1      121.01      114.24      8.22 o
  -9   5   1       24.49       15.60      5.04 o
  -8   5   1       18.04       15.10      4.76 o
  -7   5   1      438.10      446.02     10.40 o
  -6   5   1        0.40        0.85      2.91 o
  -5   5   1       13.81       14.51      3.42 o
  -4   5   1      355.14      354.97      8.61 o
  -3   5   1     1077.33     1048.74     16.97 o
  -2   5   1      421.30      410.74      8.34 o
  -1   5   1      720.55      711.84     11.46 o
   0   5   1      220.23      218.01      5.48 o
   1   5   1      644.05      669.30     11.86 o
   2   5   1        0.22        3.67      2.76 o
   3   5   1      302.28      319.30      6.38 o
   4   5   1       42.23       49.22      3.32 o
   5   5   1      513.01      485.16      8.23 o
   6   5   1        6.03       10.91      4.29 o
   7   5   1        3.43        4.45      4.74 o
   8   5   1      235.49      220.42      8.04 o
   9   5   1        0.10       -2.33      4.91 o
  10   5   1        3.37        2.06      5.25 o
  11   5   1        0.42       -6.75      6.75 o
  12   5   1       91.57       85.69      8.60 o
 -12   6   1       19.37       14.15      6.62 o
 -11   6   1        1.13       -2.84      6.28 o
 -10   6   1       25.36       19.12      5.95 o
  -9   6   1        1.20       -2.70      5.68 o
  -8   6   1        4.13       -0.38      8.40 o
  -7   6   1        0.42        6.63      5.45 o
  -6   6   1        0.04        4.26      4.31 o
  -5   6   1        1.64        0.73      4.59 o
  -4   6   1        3.66       -0.15      3.92 o
  -3   6   1       27.36       25.48      4.24 o
  -2   6   1      357.75      396.08      8.84 o
  -1   6   1      568.52      540.38     10.93 o
   0   6   1      999.92     1029.70     17.27 o
   1   6   1     3569.54     3555.18     58.29 o
   2   6   1      609.83      630.18     13.23 o
   3   6   1      587.13      575.47     12.47 o
   4   6   1      132.22      144.63      8.20 o
   5   6   1        5.25        5.72      4.62 o
   6   6   1       86.34       79.94      5.68 o
   7   6   1      184.00      172.87      7.28 o
   8   6   1      232.87      228.76     10.94 o
   9   6   1        0.45        0.68      6.06 o
  10   6   1       28.81       32.41      5.90 o
  11   6   1        4.40       -3.33      7.34 o
 -10   7   1        0.52       -2.01      6.42 o
  -9   7   1       37.44       32.22      6.46 o
  -8   7   1        6.77       -0.08      6.56 o
  -7   7   1        9.40        7.34      6.26 o
  -6   7   1       16.63       21.94      6.16 o
  -5   7   1      462.24      459.19     13.14 o
  -4   7   1       78.64       77.50      5.85 o
  -3   7   1        9.96       15.13      6.49 o
  -2   7   1      275.26      281.70      8.73 o
  -1   7   1      428.23      432.91     11.02 o
   0   7   1        5.71        7.69      6.56 o
   1   7   1      102.43       80.12     10.93 o
   2   7   1      519.09      510.01     13.42 o
   3   7   1       39.36       32.88      5.79 o
   4   7   1       14.63       21.18      5.85 o
   5   7   1       35.01       38.04      6.57 o
   6   7   1      170.23      169.94      8.66 o
   7   7   1      242.90      235.46     11.39 o
   8   7   1        2.05       -3.01      6.97 o
   9   7   1      164.12      165.37      9.63 o
  10   7   1      108.79      118.41     12.46 o
  -9   8   1       46.03       62.36      7.43 o
  -8   8   1      132.62      132.24      9.20 o
  -7   8   1      184.00      186.70      9.41 o
  -6   8   1       84.31       86.61      7.90 o
  -5   8   1      187.27      198.80      9.07 o
  -4   8   1        8.93        2.17      6.33 o
  -3   8   1       82.46       88.04      7.17 o
  -2   8   1       52.31       42.62      6.14 o
  -1   8   1        0.99       -5.50      5.50 o
   0   8   1      452.70      430.10     12.77 o
   1   8   1      204.71      203.63      8.77 o
   2   8   1      808.15      778.95     18.73 o
   3   8   1      184.66      174.45      8.69 o
   4   8   1      545.84      529.43     17.40 o
   5   8   1      262.77      263.70     11.37 o
   6   8   1      126.92      143.11     13.92 o
   7   8   1        0.46       -9.62      9.62 o
   8   8   1        0.93       -9.74      9.74 o
  -6   9   1        4.85       -4.93      8.83 o
  -5   9   1        3.70       12.65      7.62 o
  -4   9   1       78.12       72.38      9.31 o
  -3   9   1      459.04      475.03     15.80 o
  -2   9   1      216.05      227.38     10.78 o
  -1   9   1      488.74      516.30     23.05 o
   0   9   1      136.12      151.87     10.17 o
   1   9   1       19.53       22.27     11.53 o
   2   9   1       17.75       18.61      7.36 o
   3   9   1       64.84       66.44      8.05 o
   4   9   1       60.97       51.93      8.05 o
   5   9   1      168.62      184.28     10.02 o
 -15   0   2       42.74       56.95     16.27 o
 -14   0   2       46.63       48.30      8.47 o
 -13   0   2        5.50        8.47      6.98 o
 -12   0   2      138.22      139.89      7.78 o
 -11   0   2      132.73      133.16      7.39 o
 -10   0   2      399.95      366.11     11.88 o
  -9   0   2      481.31      472.71     10.92 o
  -8   0   2       30.60       22.64      3.13 o
  -7   0   2     1234.78     1199.59     20.34 o
  -6   0   2     1935.91     1922.96     27.84 o
  -5   0   2     2395.26     2475.32     32.60 o
  -4   0   2    15706.31    14650.67    187.38 o
  -3   0   2    19821.53    18286.99    780.35 o
  -2   0   2     8369.57     8104.84    207.46 o
   0   0   2      348.04      381.13      9.34 o
   1   0   2      447.48      427.50     10.55 o
   2   0   2    83539.23    64479.11   1896.46 o
   3   0   2     9620.47    10319.80    197.27 o
   4   0   2    10464.62    10370.59    191.20 o
   5   0   2    14273.16    14004.84    302.41 o
   6   0   2     2674.48     2616.10     43.27 o
   7   0   2      443.23      482.86      9.71 o
   8   0   2      556.98      538.74     10.97 o
   9   0   2      467.93      493.17     12.05 o
  10   0   2      110.29      100.02      7.49 o
  11   0   2        2.29        8.02      6.84 o
  12   0   2       39.68       49.19      8.40 o
  13   0   2      116.90      128.13     15.25 o
  14   0   2       11.82       14.92      9.41 o
 -15   1   2        2.71        9.12     11.39 o
 -14   1   2       41.13       37.59      5.97 o
 -13   1   2       19.26       25.13      4.95 o
 -12   1   2       36.86       57.00      4.69 o
 -11   1   2      240.76      267.49      7.57 o
 -10   1   2     1558.27     1626.96     27.33 o
  -9   1   2      171.01      171.90      4.55 o
  -8   1   2     1823.15     1926.46     23.89 o
  -7   1   2     3032.18     2964.10     32.12 o
  -6   1   2     2067.11     2238.61     24.29 o
  -5   1   2     2837.49     2855.45     32.53 o
  -4   1   2      120.99      133.39      2.87 o
  -3   1   2     1030.34     1038.61     11.67 o
  -2   1   2       54.27       57.14      1.91 o
  -1   1   2     1557.69     1579.37     21.23 o
   0   1   2     2791.68     2901.27     45.66 o
   1   1   2     6658.91     6814.67     90.75 o
   2   1   2     4312.61     4032.84     52.99 o
   3   1   2     6353.96     6223.43     76.95 o
   4   1   2      307.95      396.88      6.82 o
   5   1   2      853.17      889.03     16.35 o
   6   1   2      104.81      132.72      3.63 o
   7   1   2     1009.62      974.34     12.27 o
   8   1   2     2140.04     2081.67     24.85 o
   9   1   2      262.42      279.68      8.01 o
  10   1   2      289.36      312.42      7.72 o
  11   1   2      105.61      109.97      5.90 o
  12   1   2       32.40       30.25      5.59 o
  13   1   2       69.78       90.62      6.82 o
  14   1   2        0.89        5.20      7.38 o
 -15   2   2        7.32        1.63     10.71 o
 -14   2   2       23.79       19.88      5.28 o
 -13   2   2       34.63       31.31      5.00 o
 -12   2   2       29.29       44.00      4.75 o
 -11   2   2        0.90        6.53      6.17 o
 -10   2   2      186.61      169.44      4.95 o
  -9   2   2      173.61      176.05      4.82 o
  -8   2   2      126.75      146.61      4.19 o
  -7   2   2      214.23      250.05      3.97 o
  -6   2   2       37.57       41.51      1.53 o
  -5   2   2       39.50       59.82      2.45 o
  -4   2   2     4122.64     4151.66     59.50 o
  -3   2   2       44.45       46.21      1.74 o
  -2   2   2     5445.27     5600.32     64.08 o
  -1   2   2      264.98      340.13      7.35 o
   0   2   2      790.99      809.63     10.41 o
   1   2   2       46.84       61.70      1.86 o
   2   2   2       15.27       26.66      1.29 o
   3   2   2     2362.62     2431.98     30.23 o
   4   2   2      621.42      614.45      9.92 o
   5   2   2     2208.68     2236.31     27.97 o
   6   2   2      434.78      428.29      6.81 o
   7   2   2      133.82      151.80      3.77 o
   8   2   2       34.14       29.12      2.73 o
   9   2   2      574.42      557.12     10.69 o
  10   2   2       75.69       68.42      5.96 o
  11   2   2      141.39      122.47      9.03 o
  12   2   2        2.96        5.71      6.64 o
  13   2   2       16.65        0.25      7.10 o
  14   2   2        0.99        0.41      7.56 o
 -15   3   2       30.88       23.73     21.02 o
 -14   3   2       25.07       29.04      7.26 o
 -13   3   2        1.59       -4.23      4.87 o
 -12   3   2       92.90       99.09      5.18 o
 -11   3   2       29.80       20.49      3.81 o
 -10   3   2        6.25        8.93      3.31 o
  -9   3   2       19.70       24.15      3.11 o
  -8   3   2       19.72       14.09      3.28 o
  -7   3   2       15.61       14.45      2.49 o
  -6   3   2     1618.29     1864.06     23.41 o
  -5   3   2       30.98       43.24      2.49 o
  -4   3   2      322.29      316.15      5.64 o
  -3   3   2     1164.82     1297.61     16.62 o
  -2   3   2      831.21      942.80     12.37 o
  -1   3   2      328.85      316.44      5.36 o
   0   3   2      685.80      799.69     10.79 o
   1   3   2      818.70      825.70     11.78 o
   2   3   2      269.24      335.59      7.34 o
   3   3   2        5.09        6.68      1.79 o
   4   3   2     1914.00     1994.58     25.25 o
   5   3   2        3.67        4.15      1.97 o
   6   3   2        0.74        0.11      2.37 o
   7   3   2      152.71      164.19      4.03 o
   8   3   2      273.05      272.86      7.96 o
   9   3   2       11.42       18.58      4.92 o
  10   3   2      201.90      185.88      7.38 o
  11   3   2       22.38       28.42      5.74 o
  12   3   2        4.83       -3.52      6.54 o
  13   3   2        9.14       -1.11      7.64 o
 -14   4   2        2.94        7.46      8.78 o
 -13   4   2        0.36       -2.50      5.92 o
 -12   4   2        0.61        2.01      4.67 o
 -11   4   2       24.46       22.25      4.62 o
 -10   4   2        4.31        3.14      3.94 o
  -9   4   2       41.84       57.27      4.21 o
  -8   4   2        1.04       -0.77      3.32 o
  -7   4   2      102.46      114.74      4.01 o
  -6   4   2      910.02      848.98     13.85 o
  -5   4   2      445.07      440.77      7.13 o
  -4   4   2     2474.66     2580.47     32.44 o
  -3   4   2      299.32      271.26      5.16 o
  -2   4   2     2520.49     2681.56     36.21 o
  -1   4   2      117.25      102.56      3.95 o
   0   4   2       66.04      107.02      3.92 o
   1   4   2      136.59      149.96      4.05 o
   2   4   2        5.54        8.90      2.26 o
   3   4   2      912.40      898.66     12.50 o
   4   4   2      629.17      568.88      8.07 o
   5   4   2      436.75      445.76      6.75 o
   6   4   2      478.62      458.08      7.59 o
   7   4   2     2094.44     2010.02     50.98 o
   8   4   2       63.28       59.79      5.13 o
   9   4   2       61.48       63.37      5.64 o
  10   4   2       70.99       82.89      7.39 o
  11   4   2        2.95       -5.90      5.90 o
  12   4   2        6.46        1.42      7.49 o
  13   4   2       20.68       26.29      8.11 o
 -13   5   2       28.93       33.05      8.03 o
 -12   5   2        0.49       -5.53      5.53 o
 -11   5   2       91.75       94.86      6.19 o
 -10   5   2      107.12      102.73      6.14 o
  -9   5   2      899.94      862.60     13.88 o
  -8   5   2      609.92      597.50      9.62 o
  -7   5   2      722.74      740.98     13.19 o
  -6   5   2      766.07      730.29     11.75 o
  -5   5   2      258.82      211.85      6.47 o
  -4   5   2      102.33      106.43      6.10 o
  -3   5   2       55.83       46.89      3.57 o
  -2   5   2      869.61      856.70     13.24 o
  -1   5   2     2410.07     2309.18     52.71 o
   0   5   2     1305.48     1238.93     18.02 o
   1   5   2     4446.67     4446.71     57.37 o
   2   5   2     1469.94     1477.46     19.71 o
   3   5   2      151.95      134.61      4.13 o
   4   5   2     1264.05     1233.34     19.92 o
   5   5   2        6.83        7.66      4.93 o
   6   5   2      391.77      360.07      9.44 o
   7   5   2      176.12      155.61     10.76 o
   8   5   2       51.13       52.98      5.60 o
   9   5   2      205.70      199.93      8.09 o
  10   5   2       97.88       95.17      9.00 o
  11   5   2       47.37       43.48      6.85 o
  12   5   2       22.85       16.65     11.42 o
 -12   6   2       76.96       83.17      8.67 o
 -11   6   2       13.81        3.24      9.00 o
 -10   6   2       17.60       20.06      5.72 o
  -9   6   2        2.60       -1.52      9.44 o
  -8   6   2        6.09        0.84      5.72 o
  -7   6   2        2.68       -3.88      3.88 o
  -6   6   2      317.88      314.24      8.00 o
  -5   6   2     1589.80     1507.27     39.44 o
  -4   6   2      656.79      665.32     15.79 o
  -3   6   2      422.02      426.80     10.13 o
  -2   6   2     1082.44     1068.43     19.68 o
  -1   6   2      803.77      769.21     13.59 o
   0   6   2       52.50       44.90      5.78 o
   1   6   2        7.53        4.31      3.86 o
   2   6   2      116.83      113.67      4.65 o
   3   6   2     2107.13     2073.78     35.27 o
   4   6   2     1240.83     1245.22     22.76 o
   5   6   2      319.06      317.01      9.35 o
   6   6   2      777.64      734.04     15.65 o
   7   6   2      649.28      656.96     14.63 o
   8   6   2      137.47      120.74     10.49 o
   9   6   2        1.09       -6.22      6.22 o
  10   6   2        0.32        1.65      6.95 o
  11   6   2        1.46        0.43     10.08 o
 -11   7   2       21.52        2.63      9.29 o
 -10   7   2       77.27       79.22     12.46 o
  -9   7   2       39.02       43.94      6.75 o
  -8   7   2      496.04      483.11     14.07 o
  -7   7   2       99.72      105.64     17.87 o
  -6   7   2       87.34      104.15     13.36 o
  -5   7   2      263.94      266.16      8.77 o
  -4   7   2      124.84      126.57     11.06 o
  -3   7   2        1.98        8.13      4.85 o
  -2   7   2      733.79      739.00     23.68 o
  -1   7   2      178.86      185.87      8.97 o
   0   7   2     1475.10     1525.75     35.55 o
   1   7   2       33.84       49.68      8.83 o
   2   7   2       83.63       80.52      6.67 o
   3   7   2      601.84      585.22     14.80 o
   4   7   2       38.30       38.21      6.14 o
   5   7   2       55.12       53.85      8.38 o
   6   7   2      296.51      285.28     16.33 o
   7   7   2      190.70      196.35     13.36 o
   8   7   2       76.42       64.32      8.21 o
   9   7   2      115.73       98.36      9.01 o
  -9   8   2       25.87       31.70      6.61 o
  -8   8   2       18.09        1.19     10.43 o
  -7   8   2       34.64       48.49      7.42 o
  -6   8   2       27.85       11.79      7.25 o
  -5   8   2       84.24       96.83      7.56 o
  -4   8   2        8.65        4.34     15.92 o
  -3   8   2      160.44      171.42      7.66 o
  -2   8   2       14.98       18.32      5.82 o
  -1   8   2       51.88       52.69      6.49 o
   0   8   2       15.97       19.32      6.11 o
   1   8   2        1.50        5.59      6.27 o
   2   8   2      462.84      436.50     13.15 o
   3   8   2       61.71       73.22      9.43 o
   4   8   2      122.85      117.21      8.08 o
   5   8   2       32.09       28.11      7.23 o
   6   8   2       10.86       11.53      7.68 o
   7   8   2       18.13       18.51      9.48 o
   8   8   2        2.55       -3.09      7.97 o
  -6   9   2        0.20       -7.24      7.24 o
  -5   9   2        6.70        6.86      7.42 o
  -4   9   2        2.08        7.12     10.51 o
  -3   9   2       15.64       24.28      7.81 o
  -2   9   2        9.76       19.38      7.42 o
  -1   9   2       84.43       83.20     12.20 o
   0   9   2        6.51       11.80      6.94 o
   1   9   2        1.35       -5.50      6.69 o
   2   9   2       69.30       67.84      7.85 o
   3   9   2       10.04       -2.22      7.47 o
   4   9   2       20.03       12.47      9.01 o
   5   9   2       66.07       68.35      8.98 o
 -15   1   3       46.78       37.72     11.68 o
 -14   1   3        4.75       13.64      9.93 o
 -13   1   3       35.73       32.00      4.30 o
 -12   1   3       25.13       31.42      4.03 o
 -11   1   3      151.49      144.04      5.35 o
 -10   1   3      369.67      364.22      8.15 o
  -9   1   3        0.85       -1.39      2.34 o
  -8   1   3      868.69      899.74     11.28 o
  -7   1   3      733.65      750.50      9.40 o
  -6   1   3     1464.51     1523.12     18.14 o
  -5   1   3       90.73       91.12      3.32 o
  -4   1   3     3856.11     4013.25     94.68 o
  -3   1   3    12256.88    11572.24    171.25 o
  -2   1   3       39.16       34.07      1.75 o
  -1   1   3      803.06      905.14     12.55 o
   0   1   3     3130.42     3204.53     59.67 o
   1   1   3       19.00       25.49      2.89 o
   2   1   3     7443.71     7645.34    101.76 o
   3   1   3     1758.52     1644.10     24.59 o
   4   1   3      171.22      158.64      3.34 o
   5   1   3     3577.96     3383.55     47.89 o
   6   1   3      607.49      618.86      9.54 o
   7   1   3        4.54        6.71      2.12 o
   8   1   3       78.91       88.20      3.29 o
   9   1   3        0.20       -3.19      3.19 o
  10   1   3       13.32       10.56      4.22 o
  11   1   3        0.54       -0.14      6.07 o
  12   1   3        2.15       -5.61      5.61 o
  13   1   3       48.31       48.74      7.19 o
  14   1   3        3.49       12.20     18.31 o
 -15   2   3        1.79       20.03     11.56 o
 -14   2   3        4.34        5.73     10.59 o
 -13   2   3       30.77       35.58      4.50 o
 -12   2   3       26.50       35.36      4.57 o
 -11   2   3       32.93       41.03      3.61 o
 -10   2   3      211.08      203.79      5.32 o
  -9   2   3      269.18      260.44      5.91 o
  -8   2   3      621.11      615.44     10.08 o
  -7   2   3      814.21      854.11     10.78 o
  -6   2   3       16.03       33.81      1.54 o
  -5   2   3     1124.31     1219.73     14.89 o
  -4   2   3      984.41      942.72     13.80 o
  -3   2   3     9060.79     9054.99    106.93 o
  -2   2   3      503.36      502.34      7.14 o
  -1   2   3     4572.84     4641.30     60.75 o
   0   2   3     6510.24     6495.11     84.94 o
   1   2   3     4245.84     4264.39     52.19 o
   2   2   3      112.31       89.81      2.40 o
   3   2   3      120.99      122.36      2.68 o
   4   2   3       37.92       33.88      2.93 o
   5   2   3      512.67      491.33      7.94 o
   6   2   3     1410.28     1341.69     19.17 o
   7   2   3     1093.75     1098.71     15.09 o
   8   2   3     2858.50     2799.81     40.71 o
   9   2   3      422.84      421.61      9.04 o
  10   2   3      254.45      257.89     12.52 o
  11   2   3      108.80       92.42      7.27 o
  12   2   3        5.76        3.59      6.68 o
  13   2   3       22.96       19.84      7.47 o
 -15   3   3        0.41       -2.81     11.53 o
 -14   3   3      106.76       94.01     11.73 o
 -13   3   3        1.68        0.52      5.89 o
 -12   3   3      206.91      209.02      8.27 o
 -11   3   3        9.90        9.39      3.61 o
 -10   3   3       25.99       29.65      3.52 o
  -9   3   3       75.40       81.88      3.76 o
  -8   3   3      756.45      744.08     13.72 o
  -7   3   3      832.86      864.24     13.61 o
  -6   3   3     3131.46     3122.89     37.63 o
  -5   3   3     2150.55     2108.60     27.36 o
  -4   3   3     3900.35     4055.37     49.13 o
  -3   3   3     1903.32     1876.59     21.74 o
  -2   3   3        4.10       14.28      2.15 o
  -1   3   3     1823.10     2130.07     26.65 o
   0   3   3     3217.88     3587.29     44.24 o
   1   3   3     3254.08     3250.49     37.76 o
   2   3   3     4406.39     4361.62     50.43 o
   3   3   3     6893.68     6630.27     71.96 o
   4   3   3     2067.46     2108.75     26.68 o
   5   3   3     2489.52     2311.02     44.26 o
   6   3   3      605.39      592.43      9.04 o
   7   3   3      104.00      102.50      3.55 o
   8   3   3       69.31       56.54      5.64 o
   9   3   3       26.64       21.19      4.87 o
  10   3   3       13.92       18.59      5.28 o
  11   3   3      236.63      221.44      9.86 o
  12   3   3        9.50       14.52      7.09 o
  13   3   3       35.36       39.46      8.05 o
 -14   4   3        0.44      -14.92     21.02 o
 -13   4   3        0.15        4.03      5.69 o
 -12   4   3       55.23       62.44      4.62 o
 -11   4   3       11.27       10.74      4.42 o
 -10   4   3      637.10      666.21     13.80 o
  -9   4   3      754.24      731.46     14.32 o
  -8   4   3       96.48      105.41      4.22 o
  -7   4   3       91.18       94.08      3.63 o
  -6   4   3      223.09      235.07      7.66 o
  -5   4   3       12.95       12.38      2.60 o
  -4   4   3     1765.28     1922.77     24.52 o
  -3   4   3      299.98      275.34      5.64 o
  -2   4   3    10249.85    10243.23    161.82 o
  -1   4   3     2298.71     2185.47     27.65 o
   0   4   3     2274.53     2153.96     27.33 o
   1   4   3       40.73       38.91      2.38 o
   2   4   3      741.15      710.98     10.22 o
   3   4   3      144.20      184.25      4.72 o
   4   4   3      776.32      743.95      9.91 o
   5   4   3     2134.15     2103.90     31.96 o
   6   4   3      913.49      900.08     14.10 o
   7   4   3      675.58      654.86     18.50 o
   8   4   3      109.56      107.92      6.90 o
   9   4   3      492.91      498.25     20.14 o
  10   4   3        3.49       -3.86      5.74 o
  11   4   3       68.69       74.89     14.19 o
  12   4   3        6.78       -3.48      7.65 o
 -13   5   3        0.47        8.81     11.24 o
 -12   5   3      109.17      109.17      9.75 o
 -11   5   3        1.59       -1.19      4.37 o
 -10   5   3       16.28       21.38      4.80 o
  -9   5   3      465.04      424.78      8.69 o
  -8   5   3       54.50       51.93      3.64 o
  -7   5   3       13.79       12.11      3.18 o
  -6   5   3      435.93      424.44      8.44 o
  -5   5   3      337.20      337.18      7.06 o
  -4   5   3        8.62       12.70      3.24 o
  -3   5   3       35.08       44.43      5.32 o
  -2   5   3       23.82       26.92      3.28 o
  -1   5   3        1.80        9.13      4.70 o
   0   5   3      467.27      486.84      8.71 o
   1   5   3      740.20      747.99     12.06 o
   2   5   3      316.15      341.34      7.70 o
   3   5   3     1193.07     1113.74     18.24 o
   4   5   3        7.55        9.01      4.39 o
   5   5   3       72.03       62.18      4.55 o
   6   5   3      406.07      408.00     10.47 o
   7   5   3       26.96       27.49      5.23 o
   8   5   3       20.75       17.36      5.25 o
   9   5   3       55.74       59.49      9.39 o
  10   5   3      171.07      163.29      8.14 o
  11   5   3        7.16        0.04      7.35 o
 -12   6   3       12.05        5.74     18.46 o
 -11   6   3       21.42       22.66     10.80 o
 -10   6   3       32.29       26.41      8.61 o
  -9   6   3        2.38        4.82      4.54 o
  -8   6   3       81.69       71.52      4.41 o
  -7   6   3        4.23        4.17      4.09 o
  -6   6   3      122.18      116.88      9.19 o
  -5   6   3       70.85       63.33      4.45 o
  -4   6   3      190.35      167.12      6.27 o
  -3   6   3       10.05        6.28      3.66 o
  -2   6   3       84.12       87.52      4.56 o
  -1   6   3       94.49       81.74      5.52 o
   0   6   3        0.86       -0.76      4.77 o
   1   6   3       42.83       37.48      4.48 o
   2   6   3     1277.18     1246.72     21.76 o
   3   6   3      758.41      745.47     13.66 o
   4   6   3     1300.35     1324.17     23.92 o
   5   6   3        0.85       -4.57      4.57 o
   6   6   3       10.02       13.59      5.38 o
   7   6   3        1.89       -2.92      5.38 o
   8   6   3       10.45        2.04      5.81 o
   9   6   3       10.44       13.30      7.39 o
  10   6   3       50.30       45.71      7.24 o
 -11   7   3       17.24        9.37     11.48 o
 -10   7   3        0.29        2.54     11.95 o
  -9   7   3      239.46      243.03     16.54 o
  -8   7   3       32.12       30.38      8.75 o
  -7   7   3      122.32      121.39      7.62 o
  -6   7   3       98.95      117.49      6.58 o
  -5   7   3      392.37      366.31     12.72 o
  -4   7   3      219.04      195.69      6.79 o
  -3   7   3        1.52        0.56      5.38 o
  -2   7   3      518.17      497.90     11.92 o
  -1   7   3       33.15       30.25      6.45 o
   0   7   3        8.44       14.72      5.35 o
   1   7   3       37.76       38.82      6.27 o
   2   7   3       51.68       55.64      6.33 o
   3   7   3      132.44      134.95      6.62 o
   4   7   3      536.60      511.38     12.47 o
   5   7   3       16.10       12.35     11.01 o
   6   7   3      156.77      166.42      7.83 o
   7   7   3      295.79      320.50     11.16 o
   8   7   3        5.46        5.12      7.64 o
   9   7   3        2.53       -3.45      6.87 o
  -9   8   3       16.13        3.17      9.38 o
  -8   8   3       26.82       26.04      8.32 o
  -7   8   3        0.33      -17.33     23.10 o
  -6   8   3        4.04       -5.78     10.94 o
  -5   8   3        3.70       -1.98      8.46 o
  -4   8   3       48.14       59.13      6.28 o
  -3   8   3      401.84      385.10     11.96 o
  -2   8   3      227.77      215.34     10.77 o
  -1   8   3      811.46      808.85     21.42 o
   0   8   3      224.21      237.72     13.48 o
   1   8   3      439.03      435.98     13.14 o
   2   8   3       12.31        5.91     10.27 o
   3   8   3      171.68      166.25      8.56 o
   4   8   3      111.11      118.90      8.53 o
   5   8   3        9.65        5.42      7.23 o
   6   8   3      172.12      191.50      9.89 o
   7   8   3      188.77      196.94     10.14 o
  -6   9   3      147.90      142.74     18.30 o
  -5   9   3      339.71      361.30     13.80 o
  -4   9   3       53.72       54.24      8.11 o
  -3   9   3       94.92      109.11      8.78 o
  -2   9   3        7.34       11.04      6.97 o
  -1   9   3      125.95      134.85      8.72 o
   0   9   3        1.28        0.73      7.11 o
   1   9   3      248.85      281.87     11.35 o
   2   9   3      186.36      190.79      9.73 o
   3   9   3       93.38      108.44     10.87 o
   4   9   3      237.64      253.57     11.06 o
 -16   0   4        1.08       12.20     15.59 o
 -15   0   4       52.63       80.68     16.95 o
 -14   0   4       44.66       28.47     14.24 o
 -13   0   4       86.48       75.26     14.24 o
 -12   0   4      175.46      176.95     14.24 o
 -11   0   4      415.16      379.67     21.02 o
 -10   0   4     2167.19     2124.78     74.58 o
  -9   0   4      559.36      589.68     15.93 o
  -8   0   4      206.86      193.30      9.83 o
  -7   0   4     4701.73     4820.48    111.19 o
  -6   0   4     1968.34     1964.77     38.35 o
  -5   0   4     1023.93      968.34     44.79 o
  -4   0   4      279.35      314.20     13.22 o
  -3   0   4    11578.67    12737.81    421.02 o
  -2   0   4    19825.70    20216.56    670.52 o
  -1   0   4     4323.73     4391.25    145.09 o
   0   0   4     1299.66     1225.24     44.46 o
   1   0   4    27258.93    24421.45    466.83 o
   2   0   4    13723.51    13553.81    258.99 o
   3   0   4    13288.47    13194.62    252.33 o
   4   0   4     1452.47     1759.82     34.71 o
   5   0   4     6920.60     7006.79    113.59 o
   6   0   4      536.96      569.77     11.16 o
   7   0   4      635.26      627.83     14.15 o
   8   0   4      131.90      133.11     11.91 o
   9   0   4      272.17      262.76      9.05 o
  10   0   4      232.03      217.27     24.41 o
  11   0   4      149.49      168.74      9.93 o
  12   0   4       22.74       21.93      8.63 o
  13   0   4       30.16       45.42     12.20 o
 -16   1   4       11.59       -0.24     14.92 o
 -15   1   4       40.65       48.17     11.26 o
 -14   1   4        1.21       16.61      9.59 o
 -13   1   4       87.25      100.41     10.51 o
 -12   1   4      238.56      256.13     13.56 o
 -11   1   4       72.45       73.88      5.76 o
 -10   1   4       46.65       49.37     10.73 o
  -9   1   4      501.55      503.39      8.29 o
  -8   1   4       63.32       80.34      4.27 o
  -7   1   4       79.70       63.61      3.53 o
  -6   1   4     3379.28     3598.09     67.07 o
  -5   1   4     2366.09     2449.44     41.36 o
  -4   1   4     3771.73     3784.05     62.97 o
  -3   1   4     9428.68     9169.73    183.04 o
  -2   1   4    16659.37    16100.50    315.62 o
  -1   1   4    24410.71    22787.20    309.29 o
   0   1   4      107.47      102.76      4.57 o
   1   1   4       75.36       41.39      2.25 o
   2   1   4      117.69      105.33      2.57 o
   3   1   4      313.60      346.12      5.36 o
   4   1   4      923.82      731.51     10.07 o
   5   1   4     4176.21     4121.01     51.55 o
   6   1   4      572.66      512.18      7.86 o
   7   1   4      317.28      302.67      6.25 o
   8   1   4      636.51      664.84      9.33 o
   9   1   4       12.31       16.61      3.41 o
  10   1   4       12.58        3.34      4.36 o
  11   1   4       11.95       12.35      6.18 o
  12   1   4       31.31       24.35      6.98 o
  13   1   4       63.91       68.21      8.85 o
 -15   2   4        3.87       -7.68     13.56 o
 -14   2   4        0.59       -5.64     11.53 o
 -13   2   4        3.90       -0.24      9.45 o
 -12   2   4        2.81        0.98      8.47 o
 -11   2   4       38.61       40.02      3.61 o
 -10   2   4       79.42       84.01      3.89 o
  -9   2   4       21.80       24.43      3.52 o
  -8   2   4        7.11        9.44      2.72 o
  -7   2   4      360.33      341.37      5.97 o
  -6   2   4        9.03       22.83      3.75 o
  -5   2   4      821.50      817.09     17.87 o
  -4   2   4       58.66       51.68      2.14 o
  -3   2   4        1.89        6.58      1.71 o
  -2   2   4     3107.21     3482.58     47.60 o
  -1   2   4       30.76       33.73      1.45 o
   0   2   4     5619.03     5366.05     86.94 o
   1   2   4     1986.94     1926.86     28.82 o
   2   2   4     4133.63     4083.63     55.03 o
   3   2   4      342.83      309.71      5.66 o
   4   2   4      755.45      727.40     11.02 o
   5   2   4      101.41       98.34      2.96 o
   6   2   4      257.37      245.83      5.49 o
   7   2   4       83.92       75.36      3.54 o
   8   2   4      276.60      267.86      6.53 o
   9   2   4       94.58       99.49      5.66 o
  10   2   4        2.71       -0.09      5.12 o
  11   2   4      153.51      152.88      8.20 o
  12   2   4       23.10        4.08      6.73 o
  13   2   4        2.30       -4.09      7.45 o
 -15   3   4      117.91      102.68     13.66 o
 -14   3   4        0.36       -2.05     13.56 o
 -13   3   4       46.83       50.07     10.10 o
 -12   3   4      142.48      143.23      7.20 o
 -11   3   4       63.37       56.11      4.41 o
 -10   3   4       95.48      104.07      5.97 o
  -9   3   4      106.84      108.92      4.51 o
  -8   3   4       44.30       53.60      4.68 o
  -7   3   4        2.84        4.98      1.55 o
  -6   3   4        7.84        3.99      1.11 o
  -5   3   4       89.03      106.73      2.82 o
  -4   3   4     1142.56     1329.70     16.90 o
  -3   3   4     2000.22     2296.32     26.41 o
  -2   3   4       98.23      103.10      2.70 o
  -1   3   4      359.93      444.15      9.66 o
   0   3   4     5090.92     5738.42     69.74 o
   1   3   4       12.76       25.55      3.85 o
   2   3   4        3.08        3.31      3.11 o
   3   3   4        0.52       -1.40      1.40 o
   4   3   4      226.02      190.52      3.99 o
   5   3   4      319.91      317.08      5.84 o
   6   3   4      139.35      144.70      5.70 o
   7   3   4       13.31        7.35      2.86 o
   8   3   4      131.25      115.67      6.68 o
   9   3   4       15.82       20.17      5.22 o
  10   3   4       16.40       18.26      6.56 o
  11   3   4       42.01       23.78      6.15 o
  12   3   4       21.99       19.62      7.67 o
 -14   4   4        4.14        3.22     13.90 o
 -13   4   4       81.18       61.69     12.16 o
 -12   4   4       14.97       10.73     10.27 o
 -11   4   4       30.44       28.27      8.42 o
 -10   4   4        1.50        7.52      4.22 o
  -9   4   4      142.53      131.34      4.49 o
  -8   4   4      396.43      392.33      7.69 o
  -7   4   4      232.08      222.09      6.48 o
  -6   4   4      328.28      337.05      5.85 o
  -5   4   4       24.98       24.78      1.91 o
  -4   4   4      122.97      142.88      3.59 o
  -3   4   4      177.58      177.90      4.65 o
  -2   4   4      785.41      841.01     11.14 o
  -1   4   4      208.37      208.36      5.89 o
   0   4   4     2211.35     2332.85     34.44 o
   1   4   4       59.03       45.78      2.56 o
   2   4   4      717.60      664.28      9.08 o
   3   4   4     1697.20     1705.08     23.86 o
   4   4   4     1403.79     1330.16     19.21 o
   5   4   4       75.18       67.65      3.94 o
   6   4   4       16.32        6.51      3.13 o
   7   4   4       10.64        6.43      4.94 o
   8   4   4        0.30       -0.84      5.69 o
   9   4   4      290.83      273.16     16.28 o
  10   4   4        5.10        5.89      5.83 o
  11   4   4       77.48       76.25      7.16 o
  12   4   4       55.07       71.27      8.94 o
 -14   5   4       73.90       46.10     25.76 o
 -13   5   4        0.69      -10.17     23.05 o
 -12   5   4       73.28       76.93     12.88 o
 -11   5   4      104.45      106.55      6.41 o
 -10   5   4      300.65      308.80      8.20 o
  -9   5   4       43.02       36.15      3.24 o
  -8   5   4        1.70        1.09      3.03 o
  -7   5   4       96.37       93.93      3.70 o
  -6   5   4      104.68      102.69      3.59 o
  -5   5   4     1735.05     1693.19     23.79 o
  -4   5   4     3616.16     3438.67     50.21 o
  -3   5   4     2591.19     2422.10     35.99 o
  -2   5   4     1707.57     1680.97     23.56 o
  -1   5   4     1279.35     1245.64     19.46 o
   0   5   4      910.15      885.49     13.59 o
   1   5   4      130.11      133.28      4.52 o
   2   5   4        0.47       -0.14      3.44 o
   3   5   4     1422.66     1465.86     25.65 o
   4   5   4      300.64      284.44      8.04 o
   5   5   4       39.16       36.75      5.06 o
   6   5   4     1051.79     1066.05     24.37 o
   7   5   4      152.88      151.41      6.77 o
   8   5   4       75.40       88.16      8.47 o
   9   5   4       59.90       62.49      7.80 o
  10   5   4        9.29        3.09      7.44 o
  11   5   4       12.17       16.78      6.84 o
 -12   6   4       12.72       29.15     26.44 o
 -11   6   4       10.39       15.59      7.72 o
 -10   6   4       10.73       11.45      4.71 o
  -9   6   4       16.33       21.46      5.91 o
  -8   6   4      504.31      507.92     11.89 o
  -7   6   4      324.98      318.84      6.89 o
  -6   6   4      184.48      188.15      6.22 o
  -5   6   4      199.99      202.38      8.71 o
  -4   6   4       37.07       30.28      5.04 o
  -3   6   4        0.14       -1.07      3.69 o
  -2   6   4        6.15       12.30      3.87 o
  -1   6   4     1209.10     1201.48     17.96 o
   0   6   4     3142.69     3059.01     45.55 o
   1   6   4     1495.19     1478.06     23.54 o
   2   6   4      771.58      735.80     14.84 o
   3   6   4     1107.45     1048.14     37.49 o
   4   6   4      693.86      677.81     14.41 o
   5   6   4        7.02       -4.92     10.18 o
   6   6   4        1.71        0.68      5.31 o
   7   6   4       14.94        6.56      5.67 o
   8   6   4      202.06      203.81     14.64 o
   9   6   4      101.91      106.49      9.60 o
  10   6   4       62.31       71.22      8.12 o
 -11   7   4       95.55       92.69     41.70 o
 -10   7   4       10.09        9.91     17.32 o
  -9   7   4       82.13       73.18     15.83 o
  -8   7   4       88.98       87.32     10.02 o
  -7   7   4       26.73       19.43      6.10 o
  -6   7   4      124.89      127.65      7.24 o
  -5   7   4      145.32      152.39      6.97 o
  -4   7   4      655.48      652.05     12.76 o
  -3   7   4      758.93      734.25     14.92 o
  -2   7   4      160.94      164.74     11.54 o
  -1   7   4      143.62      147.67      6.61 o
   0   7   4       11.84       19.51      6.91 o
   1   7   4      390.64      362.91      9.88 o
   2   7   4      284.63      308.80     12.72 o
   3   7   4       95.07       94.02      6.36 o
   4   7   4      369.52      376.96     11.45 o
   5   7   4      854.31      850.50     17.73 o
   6   7   4       13.14       16.55      6.16 o
   7   7   4      342.64      355.05     11.67 o
   8   7   4        0.80       -8.97     12.98 o
   9   7   4        0.82      -10.58     19.32 o
  -9   8   4        0.28      -10.90     19.51 o
  -8   8   4        4.42        3.51      7.32 o
  -7   8   4      163.19      189.98      9.09 o
  -6   8   4       18.02       18.05      6.48 o
  -5   8   4       12.01       17.33     11.63 o
  -4   8   4        5.67        0.88      6.20 o
  -3   8   4        2.18        5.92      6.04 o
  -2   8   4       16.16       15.38      6.28 o
  -1   8   4      448.09      467.70     13.55 o
   0   8   4      135.30      127.30      7.82 o
   1   8   4      220.76      212.72     11.15 o
   2   8   4        7.97       13.46      6.66 o
   3   8   4        4.57       11.40      8.02 o
   4   8   4       22.71       21.64      7.18 o
   5   8   4        9.87       11.70      7.49 o
   6   8   4       87.00       97.47     15.14 o
   7   8   4       27.71       21.07      8.19 o
  -6   9   4        0.80       -2.01      7.33 o
  -5   9   4       40.58       44.92      7.81 o
  -4   9   4        0.18       -0.39      7.33 o
  -3   9   4       18.63       25.79      6.92 o
  -2   9   4       35.26       27.56     10.92 o
  -1   9   4        0.37        1.84      6.74 o
   0   9   4       66.59       77.08      8.02 o
   1   9   4        8.33        2.98      7.23 o
   2   9   4      108.16      152.31     18.32 o
   3   9   4       96.90      116.22     12.69 o
   4   9   4       19.35       11.61      7.95 o
 -16   1   5        0.06       12.11     10.78 o
 -15   1   5        2.90        5.69     10.71 o
 -14   1   5       33.55       26.62      8.86 o
 -13   1   5      141.12      140.73     10.78 o
 -12   1   5       15.54       10.74      7.90 o
 -11   1   5      119.10      130.62      8.78 o
 -10   1   5      116.53      111.12      7.63 o
  -9   1   5      575.78      581.54     13.36 o
  -8   1   5       98.14      112.49      4.88 o
  -7   1   5     2837.19     3059.73     67.23 o
  -6   1   5        1.28        5.53      2.03 o
  -5   1   5      314.46      301.39      6.20 o
  -4   1   5     1002.25     1097.81     18.72 o
  -3   1   5     1780.18     1880.64     36.53 o
  -2   1   5    10906.48    11384.08    201.68 o
  -1   1   5     7200.14     6946.26     87.23 o
   0   1   5       58.27       66.48      2.13 o
   1   1   5     3182.45     3110.38     52.37 o
   2   1   5      419.32      351.26      5.82 o
   3   1   5      619.12      594.82     10.23 o
   4   1   5      258.43      288.48      5.04 o
   5   1   5        6.17        7.88      2.24 o
   6   1   5       53.44       50.31      2.79 o
   7   1   5      448.63      447.20      7.58 o
   8   1   5      120.48       97.63      4.04 o
   9   1   5      187.44      179.15      5.37 o
  10   1   5      129.28      118.74      6.40 o
  11   1   5        0.75        1.70      6.24 o
  12   1   5        1.63        1.82     11.08 o
  13   1   5        0.01       -4.52      7.51 o
 -16   2   5        8.24       14.80     16.27 o
 -15   2   5       53.83       66.15     12.22 o
 -14   2   5        8.15        5.30     10.42 o
 -13   2   5        2.54        2.53      9.07 o
 -12   2   5      183.02      179.90     11.39 o
 -11   2   5       73.85       69.89     12.20 o
 -10   2   5        9.19       -0.02      6.84 o
  -9   2   5        6.25        4.89      4.03 o
  -8   2   5      467.94      520.24     12.24 o
  -7   2   5     1249.61     1290.02     28.09 o
  -6   2   5     1770.68     1785.13     34.27 o
  -5   2   5     1674.48     1701.74     28.98 o
  -4   2   5     1906.49     1879.47     31.86 o
  -3   2   5     2831.41     2845.84     47.80 o
  -2   2   5     4327.92     4471.45     56.41 o
  -1   2   5       11.31       10.68      1.58 o
   0   2   5     1494.30     1591.03     23.79 o
   1   2   5     2884.75     2975.12     50.42 o
   2   2   5     2400.86     2357.00     35.23 o
   3   2   5     3138.83     2997.96     41.51 o
   4   2   5     2284.74     2177.36     30.62 o
   5   2   5     2778.48     2717.37     34.58 o
   6   2   5     1192.37     1170.56     19.76 o
   7   2   5       81.53       94.80      3.98 o
   8   2   5       20.23       10.58      3.88 o
   9   2   5       25.89       18.73      6.29 o
  10   2   5      211.66      204.70     15.15 o
  11   2   5        1.13        0.81      9.08 o
  12   2   5       52.56       55.83     13.37 o
 -15   3   5       12.62       11.27     10.90 o
 -14   3   5      104.25      116.53     12.38 o
 -13   3   5       15.48       16.89     12.88 o
 -12   3   5      211.40      234.80     13.68 o
 -11   3   5       12.57       21.46     15.59 o
 -10   3   5      683.63      682.24     21.43 o
  -9   3   5      257.51      246.29     12.38 o
  -8   3   5      534.14      537.27     12.94 o
  -7   3   5      746.59      803.89     17.10 o
  -6   3   5      343.52      365.21      9.45 o
  -5   3   5       16.43       13.64      2.43 o
  -4   3   5     1892.55     1989.22     27.24 o
  -3   3   5     1467.98     1441.73     21.80 o
  -2   3   5     8178.04     8656.00    112.94 o
  -1   3   5     8047.84     8123.29    106.26 o
   0   3   5     3944.96     3787.08     50.15 o
   1   3   5    10605.41    10348.54    135.48 o
   2   3   5     1086.70      964.73     17.74 o
   3   3   5     1004.91     1011.25     15.03 o
   4   3   5       43.69       36.23      3.27 o
   5   3   5      327.16      330.94     11.33 o
   6   3   5      139.90      143.83      4.67 o
   7   3   5      492.36      470.50     10.65 o
   8   3   5      305.36      305.74     15.99 o
   9   3   5      303.54      290.88     14.88 o
  10   3   5       27.61       31.71      6.17 o
  11   3   5       17.25       14.31      6.57 o
  12   3   5        6.66        1.73      7.60 o
 -15   4   5       34.95       13.53     12.38 o
 -14   4   5       48.45       64.40     15.93 o
 -13   4   5      109.38      131.12     12.16 o
 -12   4   5       20.38       27.59     10.27 o
 -11   4   5       44.95       48.73      9.41 o
 -10   4   5       48.37       36.73      9.03 o
  -9   4   5      105.59       99.86     14.24 o
  -8   4   5      507.79      548.19     11.04 o
  -7   4   5     1049.09      992.58     15.82 o
  -6   4   5      417.93      433.22      7.57 o
  -5   4   5     3920.96     3841.86     51.17 o
  -4   4   5     2980.60     2955.86     36.78 o
  -3   4   5     1117.75     1098.47     16.86 o
  -2   4   5       12.36        4.88      2.04 o
  -1   4   5     1117.58     1243.38     22.93 o
   0   4   5     2309.12     2472.21     30.54 o
   1   4   5      617.47      618.50     12.22 o
   2   4   5     1036.19      948.61     14.19 o
   3   4   5     1238.17     1202.32     17.48 o
   4   4   5     1735.72     1629.41     23.19 o
   5   4   5       25.84       27.69      4.67 o
   6   4   5      232.52      229.52      9.78 o
   7   4   5        3.44       -0.04      3.54 o
   8   4   5       10.46        0.53      6.04 o
   9   4   5       13.91        7.14      6.62 o
  10   4   5       37.83       46.46      8.32 o
  11   4   5      205.83      193.61     11.85 o
 -14   5   5       31.98       30.51     25.09 o
 -13   5   5       11.30       11.60     15.93 o
 -12   5   5       14.55       23.83      9.72 o
 -11   5   5       20.26       14.75      7.87 o
 -10   5   5      197.25      209.53      9.81 o
  -9   5   5       72.40       86.69      4.49 o
  -8   5   5       97.45      109.82      5.90 o
  -7   5   5      138.94      132.89      5.81 o
  -6   5   5       56.55       52.91      3.36 o
  -5   5   5        1.15       -1.56      2.91 o
  -4   5   5       56.09       51.98      4.27 o
  -3   5   5        4.63        4.78      2.67 o
  -2   5   5      398.54      440.20     10.44 o
  -1   5   5      951.00      907.35     13.73 o
   0   5   5      227.43      205.67      7.98 o
   1   5   5      463.99      462.83     10.96 o
   2   5   5        9.75       10.52      5.86 o
   3   5   5        2.41       -1.37      3.57 o
   4   5   5        2.16        5.77      3.99 o
   5   5   5      538.89      495.09     10.47 o
   6   5   5      122.90      128.07     10.86 o
   7   5   5      244.56      220.64     19.27 o
   8   5   5      165.19      160.44      8.99 o
   9   5   5        5.83       -0.40      6.97 o
  10   5   5        2.85        2.09      6.75 o
  11   5   5        0.14       -6.61      7.37 o
 -13   6   5       10.96      -25.76     25.76 o
 -12   6   5        2.99      -21.02     21.02 o
 -11   6   5        1.44       -7.86      7.86 o
 -10   6   5      203.32      193.05     10.28 o
  -9   6   5      182.75      175.94      6.59 o
  -8   6   5        0.74       -4.34      4.34 o
  -7   6   5        1.11       -1.45      3.79 o
  -6   6   5      164.52      125.49      4.05 o
  -5   6   5      152.17      144.75      8.10 o
  -4   6   5      127.89      130.28      5.05 o
  -3   6   5       15.34        8.87      4.40 o
  -2   6   5        9.66        2.83      3.69 o
  -1   6   5        4.97        2.53      3.61 o
   0   6   5       52.76       56.72      4.30 o
   1   6   5      135.72      157.40      5.71 o
   2   6   5        0.27        4.88      4.17 o
   3   6   5       44.93       43.38      6.03 o
   4   6   5      503.58      493.51     11.87 o
   5   6   5      121.85      121.18      6.51 o
   6   6   5      512.62      504.26     13.45 o
   7   6   5        1.69       -1.00      7.10 o
   8   6   5       45.49       42.59      8.14 o
   9   6   5       61.27       58.09      9.86 o
 -11   7   5       55.45       52.88     27.12 o
 -10   7   5       17.09      -10.17     23.05 o
  -9   7   5       20.11       17.39     17.47 o
  -8   7   5      147.81      146.31     12.04 o
  -7   7   5       22.29        9.66      8.32 o
  -6   7   5       20.57       17.61      4.72 o
  -5   7   5       23.80       21.16      5.99 o
  -4   7   5       20.16       17.71      4.67 o
  -3   7   5      308.61      314.90      9.99 o
  -2   7   5       11.11       -0.74      4.83 o
  -1   7   5      157.35      162.07      7.24 o
   0   7   5     1458.76     1463.00     23.86 o
   1   7   5      136.89      142.25      7.36 o
   2   7   5      406.11      401.57     10.84 o
   3   7   5      232.54      212.05      8.16 o
   4   7   5      119.63      118.35     10.28 o
   5   7   5       76.22       69.30      8.22 o
   6   7   5       20.46       15.85      6.43 o
   7   7   5        2.93       -7.84      7.84 o
   8   7   5      102.74       99.86     12.88 o
  -9   8   5       23.72      -19.66     22.37 o
  -8   8   5        6.52      -21.70     21.70 o
  -7   8   5        3.01       -1.84      8.85 o
  -6   8   5      187.13      193.12      8.30 o
  -5   8   5      201.60      202.15      8.99 o
  -4   8   5      258.95      283.91     10.32 o
  -3   8   5      183.35      200.13      9.03 o
  -2   8   5       94.58      100.13     12.83 o
  -1   8   5       43.53       52.06      6.59 o
   0   8   5        2.00        3.12      6.54 o
   1   8   5       79.02       74.83      7.17 o
   2   8   5      159.96      175.77      8.75 o
   3   8   5      460.58      443.70     12.42 o
   4   8   5      103.81      112.69      7.72 o
   5   8   5      438.67      444.81     12.76 o
   6   8   5        3.21       -6.20     10.57 o
  -6   9   5        0.78        1.88      7.15 o
  -5   9   5       17.51        8.20      7.33 o
  -4   9   5       19.01       12.04      7.03 o
  -3   9   5      201.58      216.67     10.22 o
  -2   9   5       27.61       23.03     13.27 o
  -1   9   5      297.89      345.21     12.58 o
   0   9   5      336.20      374.10     12.97 o
   1   9   5       34.75       30.34      7.85 o
   2   9   5      156.84      156.50     22.03 o
   3   9   5        2.71        0.32      8.38 o
 -16   0   6       17.34       21.70     16.27 o
 -15   0   6       47.61       57.63     14.24 o
 -14   0   6       43.18       56.27     14.92 o
 -13   0   6      524.02      517.30     27.12 o
 -12   0   6      717.07      705.77     30.51 o
 -11   0   6      566.22      600.69     26.44 o
 -10   0   6      350.43      309.84     18.31 o
  -9   0   6     2479.02     2381.73     82.04 o
  -8   0   6      920.87      973.50     23.55 o
  -7   0   6     1732.97     1851.44     98.65 o
  -6   0   6      302.19      364.45     15.25 o
  -5   0   6    10415.39    11444.82    507.13 o
  -4   0   6      890.51      891.54     31.19 o
  -3   0   6     1395.79     1324.09     45.42 o
  -2   0   6     4002.67     4053.25    171.53 o
  -1   0   6     2707.90     2467.37     58.49 o
   0   0   6     2724.10     2631.87     55.76 o
   1   0   6      761.82      649.48     13.81 o
   2   0   6        0.90       12.72      4.67 o
   3   0   6     9369.53     9592.64    183.97 o
   4   0   6      422.42      444.71     10.81 o
   5   0   6     2372.34     2264.02     49.44 o
   6   0   6      256.64      240.68      7.00 o
   7   0   6     3196.79     3258.74     54.18 o
   8   0   6        7.75       11.93      4.20 o
   9   0   6       46.46       62.18      7.08 o
  10   0   6      134.82      139.70     17.63 o
  11   0   6        0.06        2.71     10.85 o
  12   0   6        0.19      -11.53     11.53 o
 -16   1   6        3.72        0.04     11.20 o
 -15   1   6        0.79       -9.43     10.42 o
 -14   1   6        7.05       13.04     10.03 o
 -13   1   6      135.40      136.84     10.03 o
 -12   1   6      159.25      138.62     10.51 o
 -11   1   6        1.80        0.38      7.63 o
 -10   1   6      367.80      368.71     13.66 o
  -9   1   6      249.00      247.49     10.30 o
  -8   1   6     1165.11     1297.12     32.68 o
  -7   1   6     3741.05     4162.64    116.65 o
  -6   1   6     1631.34     1525.35     25.75 o
  -5   1   6     2073.94     2212.85     37.20 o
  -4   1   6     3950.01     3947.64     75.94 o
  -3   1   6     2559.73     2555.18     50.04 o
  -2   1   6     2278.40     2462.85     41.27 o
  -1   1   6     1656.69     1786.60     24.59 o
   0   1   6     1983.61     2025.78     30.98 o
   1   1   6     5700.61     5468.14     81.62 o
   2   1   6     1014.83      947.69     14.08 o
   3   1   6     3838.18     3684.16     46.07 o
   4   1   6     2189.76     2281.79     29.08 o
   5   1   6      263.14      214.81      4.77 o
   6   1   6        1.20        4.67      2.61 o
   7   1   6       66.39       77.20      4.46 o
   8   1   6       18.45       14.88      3.20 o
   9   1   6      315.68      318.28     13.51 o
  10   1   6      290.33      307.48      9.86 o
  11   1   6       45.52       52.69      7.38 o
  12   1   6        7.25       -7.37      7.37 o
 -16   2   6       14.19       33.80     16.95 o
 -15   2   6       40.87       59.74     19.32 o
 -14   2   6       78.56       89.40     10.59 o
 -13   2   6        5.63        6.34      9.45 o
 -12   2   6       72.62       60.87      9.27 o
 -11   2   6       40.48       31.17     10.51 o
 -10   2   6        1.37        9.23      6.18 o
  -9   2   6      871.51      820.75     22.77 o
  -8   2   6      108.95      116.30      6.94 o
  -7   2   6      103.69      108.42      4.20 o
  -6   2   6       55.81       85.20      2.90 o
  -5   2   6      836.80      897.07     15.92 o
  -4   2   6       11.66       12.45      1.99 o
  -3   2   6      969.65      946.78     12.48 o
  -2   2   6      387.92      364.25      5.43 o
  -1   2   6     5767.48     5975.61     89.20 o
   0   2   6       79.38      117.43      5.37 o
   1   2   6      165.85      155.60      6.41 o
   2   2   6      202.31      216.05      7.83 o
   3   2   6      166.86      180.63      4.26 o
   4   2   6      523.67      521.98      7.97 o
   5   2   6      211.76      199.10      4.74 o
   6   2   6     1794.37     1751.28     27.88 o
   7   2   6       55.88       72.61      4.11 o
   8   2   6      105.47      117.61      4.80 o
   9   2   6        0.78       -4.80      5.11 o
  10   2   6        4.79        5.42      5.73 o
  11   2   6        2.18        3.03      7.10 o
  12   2   6        1.06        5.16      7.45 o
 -15   3   6       15.03       20.34     15.93 o
 -14   3   6       33.45       33.97     10.59 o
 -13   3   6      287.37      306.14     14.98 o
 -12   3   6       30.47       37.86      9.15 o
 -11   3   6       36.68       39.53      7.98 o
 -10   3   6      244.78      240.79     11.48 o
  -9   3   6       44.91       37.04      7.49 o
  -8   3   6       51.93       63.83      6.51 o
  -7   3   6        0.70        7.81     12.88 o
  -6   3   6      235.64      248.34      6.04 o
  -5   3   6       36.09       44.56      2.93 o
  -4   3   6       89.76       91.46      3.40 o
  -3   3   6      526.78      558.48      8.89 o
  -2   3   6      907.74     1081.98     16.78 o
  -1   3   6     1884.31     2151.27     36.85 o
   0   3   6        6.07        6.94      2.32 o
   1   3   6      336.13      331.12      7.96 o
   2   3   6      731.86      762.90     12.89 o
   3   3   6      114.54      116.26      4.85 o
   4   3   6      407.01      397.65      8.31 o
   5   3   6     1047.17     1030.15     17.22 o
   6   3   6      292.60      271.86      6.70 o
   7   3   6        6.90        5.84      3.80 o
   8   3   6        0.94        0.80      5.20 o
   9   3   6       88.06       91.74      6.48 o
  10   3   6        0.02       -5.86      5.86 o
  11   3   6        1.50       -7.36      7.36 o
  12   3   6       11.36       16.27     19.66 o
 -15   4   6        1.88        7.14     12.03 o
 -14   4   6       61.98       80.29     13.16 o
 -13   4   6        1.89        7.29     11.16 o
 -12   4   6       39.48       36.75     10.15 o
 -11   4   6      345.51      311.21     15.93 o
 -10   4   6        5.12        9.98     10.51 o
  -9   4   6        0.89        2.98      6.77 o
  -8   4   6       92.57       72.51      8.47 o
  -7   4   6        9.60        8.20      4.45 o
  -6   4   6       69.23       72.62      5.00 o
  -5   4   6       26.44       33.39      3.44 o
  -4   4   6      221.57      234.52      5.72 o
  -3   4   6      790.39      752.03     12.59 o
  -2   4   6      441.00      428.64      7.10 o
  -1   4   6      956.41      918.12     20.01 o
   0   4   6      397.49      373.52      8.06 o
   1   4   6     1400.77     1446.39     32.50 o
   2   4   6        4.02        4.71      3.53 o
   3   4   6       10.57        5.16      3.30 o
   4   4   6      609.20      573.72     11.15 o
   5   4   6      386.08      374.37      8.88 o
   6   4   6       46.45       45.23      4.70 o
   7   4   6       67.83       72.50      4.98 o
   8   4   6      182.56      173.92      8.74 o
   9   4   6      136.44      132.85      8.96 o
  10   4   6       29.04       39.69      6.84 o
  11   4   6       16.92        9.33      7.02 o
 -14   5   6        0.34      -11.35     20.00 o
 -13   5   6       95.47       92.59     10.33 o
 -12   5   6      149.98      143.80     10.39 o
 -11   5   6        1.91        2.04      7.71 o
 -10   5   6       95.61      105.44      8.32 o
  -9   5   6      168.71      154.85      7.53 o
  -8   5   6     1121.69     1061.58     21.04 o
  -7   5   6      234.56      258.00      8.87 o
  -6   5   6     1489.33     1442.50     26.77 o
  -5   5   6      947.30      961.37     15.95 o
  -4   5   6      109.06      110.12      4.02 o
  -3   5   6       46.44       50.95      3.16 o
  -2   5   6       30.68       41.61      2.91 o
  -1   5   6      222.73      206.49      6.01 o
   0   5   6     1397.22     1433.32     22.34 o
   1   5   6     1533.95     1449.71     22.80 o
   2   5   6     1330.34     1289.57     20.85 o
   3   5   6      796.36      780.76     13.84 o
   4   5   6      749.93      696.51     13.46 o
   5   5   6      199.66      198.61      7.15 o
   6   5   6      348.45      340.37     10.16 o
   7   5   6       37.55       29.24      6.87 o
   8   5   6      169.48      166.24     15.21 o
   9   5   6       11.00       12.49      7.54 o
  10   5   6       12.26        5.42      7.93 o
 -13   6   6        0.63      -25.76     25.76 o
 -12   6   6        7.78       -7.26      8.19 o
 -11   6   6      100.41      100.84      8.73 o
 -10   6   6      143.96      150.16      8.91 o
  -9   6   6      182.36      195.23      9.88 o
  -8   6   6      122.98      123.94      7.77 o
  -7   6   6        1.29       -4.23      6.85 o
  -6   6   6       36.51       32.87      4.37 o
  -5   6   6        5.53        2.65      5.87 o
  -4   6   6      552.81      547.05     21.43 o
  -3   6   6     1887.39     1872.91     28.71 o
  -2   6   6     1251.49     1211.31     19.53 o
  -1   6   6      669.28      708.40     12.80 o
   0   6   6      573.70      585.83     11.41 o
   1   6   6       10.59        4.67      4.67 o
   2   6   6        1.58        0.89      4.26 o
   3   6   6       16.04       19.49      4.64 o
   4   6   6      402.26      393.15      9.62 o
   5   6   6      824.76      847.30     27.69 o
   6   6   6      519.95      503.85     15.66 o
   7   6   6      168.73      150.88     15.11 o
   8   6   6      265.29      279.41     27.03 o
   9   6   6       86.45       87.52     10.24 o
 -11   7   6       26.78       21.02     25.76 o
 -10   7   6       17.41        8.61     16.25 o
  -9   7   6       31.06       31.45      8.01 o
  -8   7   6        2.06       -0.69      8.27 o
  -7   7   6      589.81      565.32     34.86 o
  -6   7   6       49.87       62.60      5.68 o
  -5   7   6      311.73      301.81     13.80 o
  -4   7   6        3.62       14.80      6.21 o
  -3   7   6       32.76       46.50      5.03 o
  -2   7   6        6.80       -3.07      4.70 o
  -1   7   6       64.51       67.76      4.91 o
   0   7   6      300.68      306.76      8.60 o
   1   7   6      984.40      903.81     16.37 o
   2   7   6      356.63      365.25     14.87 o
   3   7   6      503.61      476.09     14.93 o
   4   7   6        5.49       -4.02      5.62 o
   5   7   6       31.04       20.19      7.59 o
   6   7   6       22.18       21.08      7.93 o
   7   7   6      252.83      260.11     12.28 o
  -9   8   6       36.33       -9.49     23.05 o
  -8   8   6        6.98      -28.51     31.53 o
  -7   8   6        4.59       22.37     19.66 o
  -6   8   6        0.42       13.51     22.37 o
  -5   8   6      133.20      134.46      8.70 o
  -4   8   6       38.80       49.20     12.20 o
  -3   8   6      152.37      164.10      8.80 o
  -2   8   6       54.20       62.08     10.96 o
  -1   8   6        9.96        3.88      6.08 o
   0   8   6       19.46       17.63      6.35 o
   1   8   6       92.73      106.05      8.89 o
   2   8   6        1.46        3.56      5.88 o
   3   8   6      259.27      257.62     12.14 o
   4   8   6       54.47       56.03      9.42 o
   5   8   6       54.43       39.29     10.37 o
  -5   9   6        4.19       25.09     21.02 o
  -4   9   6        3.37       11.40      6.64 o
  -3   9   6       39.10       44.59      7.10 o
  -2   9   6       17.81       25.33      8.21 o
  -1   9   6        0.67        6.55      7.10 o
   0   9   6        1.94        8.12      7.22 o
   1   9   6       13.91       16.12      7.47 o
   2   9   6      115.83      137.61     13.27 o
 -16   1   7       22.60       20.45     11.96 o
 -15   1   7        2.79       16.00     10.71 o
 -14   1   7       21.59       13.70     10.85 o
 -13   1   7       13.27       18.36     10.51 o
 -12   1   7      122.71      113.14      9.34 o
 -11   1   7       46.91       53.87      7.63 o
 -10   1   7      149.13      148.50     14.92 o
  -9   1   7        5.19        8.81      5.27 o
  -8   1   7        3.84        1.58      5.02 o
  -7   1   7     1376.42     1481.21     38.49 o
  -6   1   7      270.72      236.63      9.10 o
  -5   1   7     7445.73     8070.39    136.80 o
  -4   1   7      100.03      153.04      4.95 o
  -3   1   7       64.56       66.32      3.75 o
  -2   1   7      885.58      867.69     15.33 o
  -1   1   7      221.74      200.80      3.60 o
   0   1   7      338.32      376.83      6.82 o
   1   1   7      115.46      120.85      4.50 o
   2   1   7        6.82        8.37      2.02 o
   3   1   7     1137.43     1120.38     16.40 o
   4   1   7      217.88      215.90      8.48 o
   5   1   7      676.63      689.85     10.17 o
   6   1   7      236.31      229.01      5.48 o
   7   1   7      395.38      372.19     10.24 o
   8   1   7      189.02      190.65      5.79 o
   9   1   7       34.03       29.19      4.77 o
  10   1   7       89.15       66.61      6.18 o
  11   1   7       18.84        1.56     10.75 o
  12   1   7        0.28        3.05      9.11 o
 -16   2   7        2.75        9.82     15.59 o
 -15   2   7        1.88        8.53     11.08 o
 -14   2   7       34.01       24.50      9.76 o
 -13   2   7       75.38       90.74     14.92 o
 -12   2   7        7.85        6.39      8.78 o
 -11   2   7       22.67       23.04      7.46 o
 -10   2   7     1029.08     1037.94     28.52 o
  -9   2   7      503.64      491.93     16.05 o
  -8   2   7      246.69      231.71     10.30 o
  -7   2   7      914.54      921.82     21.60 o
  -6   2   7     1146.36     1151.84     20.24 o
  -5   2   7      998.05     1051.21     18.30 o
  -4   2   7      602.52      604.22     11.85 o
  -3   2   7        7.85        9.37      1.61 o
  -2   2   7     3041.48     3103.21     39.35 o
  -1   2   7     4225.50     4340.20     65.06 o
   0   2   7     2976.47     2798.41     69.26 o
   1   2   7     2157.45     2154.00     36.62 o
   2   2   7     4437.07     4280.90     63.06 o
   3   2   7       16.27       16.30      2.77 o
   4   2   7      237.16      207.12      5.35 o
   5   2   7      169.11      163.05      5.10 o
   6   2   7      376.21      375.85      9.52 o
   7   2   7      356.56      340.45      8.39 o
   8   2   7      198.36      216.30      7.31 o
   9   2   7      122.27      133.69      6.95 o
  10   2   7      134.34      165.19      7.91 o
  11   2   7       91.62      106.55      9.11 o
 -15   3   7        5.30        5.38     15.59 o
 -14   3   7        3.48       13.83     10.90 o
 -13   3   7      138.82      137.50     11.88 o
 -12   3   7       34.58       36.49      9.61 o
 -11   3   7      668.84      659.30     21.71 o
 -10   3   7       16.86       13.21      7.15 o
  -9   3   7      106.70      122.19      8.78 o
  -8   3   7      133.05      138.47      8.30 o
  -7   3   7      387.11      373.53     13.12 o
  -6   3   7      984.79      981.47     20.60 o
  -5   3   7     2282.66     2425.28     39.59 o
  -4   3   7     4152.42     4228.48     85.14 o
  -3   3   7     2078.08     2034.24     28.55 o
  -2   3   7      341.31      289.46      5.48 o
  -1   3   7     1227.09     1225.64     18.99 o
   0   3   7      178.12      248.51      5.68 o
   1   3   7      715.33      687.53     14.39 o
   2   3   7      795.49      777.30     13.25 o
   3   3   7     4401.56     4143.00     61.59 o
   4   3   7     1730.57     1597.92     25.21 o
   5   3   7     1698.19     1679.02     29.76 o
   6   3   7     1096.42     1086.09     19.25 o
   7   3   7      458.04      471.49      9.35 o
   8   3   7      112.69      115.34      8.10 o
   9   3   7        0.68       16.55      6.20 o
  10   3   7        1.67        1.00      6.12 o
  11   3   7       29.81       22.85      9.32 o
 -15   4   7       21.79       22.77     12.38 o
 -14   4   7       36.47       37.11     12.29 o
 -13   4   7      132.32      120.41     12.52 o
 -12   4   7      278.88      261.64     14.96 o
 -11   4   7      130.87      115.93     13.56 o
 -10   4   7        2.46       -8.28      8.28 o
  -9   4   7      687.69      685.03     21.43 o
  -8   4   7      506.01      539.51     18.14 o
  -7   4   7     1613.79     1614.97     29.15 o
  -6   4   7       18.19       34.08      3.61 o
  -5   4   7       29.22       25.85      3.61 o
  -4   4   7        1.01        0.18      3.20 o
  -3   4   7     1458.01     1434.82     22.21 o
  -2   4   7      451.98      454.24     11.32 o
  -1   4   7     1903.55     1919.59     37.42 o
   0   4   7      743.37      636.19     11.28 o
   1   4   7     2702.37     2661.84     68.01 o
   2   4   7       21.10       45.35      8.59 o
   3   4   7       57.94       64.90      8.62 o
   4   4   7       35.50       30.03      4.16 o
   5   4   7      129.21      128.97      5.44 o
   6   4   7      427.51      422.77     12.89 o
   7   4   7       42.47       48.24      7.85 o
   8   4   7      502.52      489.37     18.41 o
   9   4   7       80.35       97.33      8.46 o
  10   4   7       35.04       28.70      7.17 o
 -14   5   7        2.39       10.35     10.00 o
 -13   5   7        0.29       -1.32      9.15 o
 -12   5   7      180.25      174.48     10.86 o
 -11   5   7       18.94       23.68      7.85 o
 -10   5   7       55.51       56.42      6.78 o
  -9   5   7        0.13       -1.70      5.51 o
  -8   5   7        4.56        3.74      5.97 o
  -7   5   7       20.60       25.60      5.49 o
  -6   5   7       31.73       38.51      5.24 o
  -5   5   7       54.74       56.84      4.54 o
  -4   5   7      473.32      468.89     11.41 o
  -3   5   7      192.72      198.15      7.41 o
  -2   5   7        2.32        4.69      5.10 o
  -1   5   7       83.02       86.67      4.99 o
   0   5   7      396.76      399.38     10.13 o
   1   5   7      543.26      546.79     12.40 o
   2   5   7      174.89      181.44     10.75 o
   3   5   7      933.11      872.95     15.65 o
   4   5   7      485.37      454.74     11.42 o
   5   5   7      105.69       92.15      6.10 o
   6   5   7       31.29       25.51      5.35 o
   7   5   7       22.52       14.60      6.79 o
   8   5   7        1.84       -8.66      8.66 o
   9   5   7        9.85        1.92      7.89 o
 -13   6   7        6.88        3.69      8.75 o
 -12   6   7        3.96       -1.74      8.30 o
 -11   6   7       88.95       86.84      8.61 o
 -10   6   7       28.23       14.11      7.34 o
  -9   6   7       34.44       26.53      7.11 o
  -8   6   7      264.55      248.27      9.57 o
  -7   6   7      383.24      363.56     11.66 o
  -6   6   7      100.73       95.25     11.11 o
  -5   6   7      161.11      141.78     11.19 o
  -4   6   7       84.81       58.80      6.37 o
  -3   6   7      114.75      106.39      5.34 o
  -2   6   7       44.84       52.92      4.30 o
  -1   6   7        6.08       -4.17      4.17 o
   0   6   7       44.36       57.93      4.32 o
   1   6   7        0.91       -4.02      4.02 o
   2   6   7        2.15        5.22      5.18 o
   3   6   7      532.80      539.25     13.54 o
   4   6   7        3.63       -2.98      5.66 o
   5   6   7      213.55      229.21     10.59 o
   6   6   7        9.82        3.29      7.42 o
   7   6   7      257.98      243.69     11.77 o
   8   6   7       18.40       10.93      8.33 o
 -11   7   7        9.66      -12.64     12.64 o
 -10   7   7        3.84       -1.19      8.81 o
  -9   7   7        7.73        1.23      7.96 o
  -8   7   7        3.09       -9.60      9.60 o
  -7   7   7       62.50       55.35     13.32 o
  -6   7   7      202.43      177.35     12.84 o
  -5   7   7       17.83       12.41      9.93 o
  -4   7   7      267.62      252.39      8.99 o
  -3   7   7      733.64      717.42     23.52 o
  -2   7   7      219.33      232.60      8.41 o
  -1   7   7       36.04       43.58     10.72 o
   0   7   7      326.08      309.38      8.63 o
   1   7   7       29.91       25.62      4.86 o
   2   7   7      139.03      139.69      6.72 o
   3   7   7        8.18        7.02      7.16 o
   4   7   7      236.95      268.77     12.14 o
   5   7   7      324.76      304.01     19.11 o
   6   7   7      130.40      117.66      9.85 o
   7   7   7       67.06       62.94     10.85 o
  -9   8   7       32.71       -2.07     32.20 o
  -8   8   7      132.75      183.73     22.37 o
  -7   8   7       78.47       77.97     20.34 o
  -6   8   7       78.64      113.68     13.32 o
  -5   8   7       26.99       41.13     12.71 o
  -4   8   7       46.86       60.45     13.02 o
  -3   8   7       72.71       81.13     10.49 o
  -2   8   7       41.08       51.23     12.54 o
  -1   8   7       55.48       42.81      9.83 o
   0   8   7      578.54      638.48     14.65 o
   1   8   7      112.12      136.44      8.37 o
   2   8   7      306.28      309.31     10.39 o
   3   8   7      100.76      115.15      9.68 o
   4   8   7        1.75       -8.10      8.10 o
   5   8   7        0.16       -6.82     10.04 o
  -5   9   7       34.55       24.41     21.70 o
  -4   9   7       54.35       69.83     23.05 o
  -3   9   7      185.56      261.02     29.83 o
  -2   9   7      144.96      192.55     27.80 o
  -1   9   7       13.57       18.65      6.95 o
   0   9   7        2.59       -2.43      7.14 o
   1   9   7       69.23       78.52      8.08 o
 -16   0   8       47.46       54.24     17.63 o
 -15   0   8      152.61      151.19     18.31 o
 -14   0   8       77.33       83.39     14.24 o
 -13   0   8       77.97       67.12     12.88 o
 -12   0   8      250.24      237.97     16.95 o
 -11   0   8        1.64       -0.68     10.17 o
 -10   0   8       82.32       92.20     11.53 o
  -9   0   8      509.03      517.97     23.05 o
  -8   0   8     1265.28     1245.05     74.24 o
  -7   0   8     4880.89     5539.50    264.75 o
  -6   0   8      328.26      466.45     19.66 o
  -5   0   8     7396.28     7487.57    248.82 o
  -4   0   8     4401.47     4566.85    152.54 o
  -3   0   8      199.60      260.36      8.15 o
  -2   0   8      998.47      979.23     22.27 o
  -1   0   8     1684.16     1772.22     34.83 o
   0   0   8     3480.01     3761.58     72.94 o
   1   0   8     2430.30     2259.60     46.64 o
   2   0   8     2028.34     1842.44     36.79 o
   3   0   8     1601.04     1490.43     30.39 o
   4   0   8     2365.24     2226.68     44.49 o
   5   0   8       24.85       29.62      4.78 o
   6   0   8      919.65      947.08     17.75 o
   7   0   8        2.42       -3.52      4.37 o
   8   0   8       48.02       40.39      6.24 o
   9   0   8      248.33      211.83     24.41 o
  10   0   8        4.42       -0.68     10.85 o
  11   0   8       54.44       65.09     12.88 o
 -16   1   8        5.26        6.54     11.96 o
 -15   1   8        0.39        8.32     10.42 o
 -14   1   8       60.52       64.35     14.24 o
 -13   1   8       46.14       47.09      9.82 o
 -12   1   8       42.14       33.68      7.90 o
 -11   1   8      182.13      175.90     10.03 o
 -10   1   8      515.85      497.29     22.37 o
  -9   1   8       35.37       34.54      7.80 o
  -8   1   8       16.53       21.38      5.87 o
  -7   1   8      310.28      358.98      6.63 o
  -6   1   8       15.35       18.85      1.88 o
  -5   1   8     5097.89     5327.75    102.29 o
  -4   1   8     2897.05     3041.55     58.97 o
  -3   1   8     1487.59     1354.90     27.14 o
  -2   1   8     6200.01     6297.51     93.75 o
  -1   1   8     6078.70     5799.98     72.96 o
   0   1   8     1299.01     1327.02     20.73 o
   1   1   8     2843.48     2726.69     37.82 o
   2   1   8      482.21      502.56      8.57 o
   3   1   8      459.31      472.18      8.19 o
   4   1   8       50.44       53.27      2.94 o
   5   1   8      655.92      626.78      9.65 o
   6   1   8     1060.05     1045.20     16.01 o
   7   1   8      414.76      389.87      9.21 o
   8   1   8      152.08      183.61      5.86 o
   9   1   8       70.13       75.66      8.03 o
  10   1   8       16.18        4.42      7.90 o
  11   1   8        5.41       -8.59      8.59 o
 -16   2   8        5.76        3.21     25.09 o
 -15   2   8        3.93       -1.69     11.39 o
 -14   2   8       28.99       27.51     11.53 o
 -13   2   8      106.89      102.11     14.24 o
 -12   2   8      156.32      156.69     11.20 o
 -11   2   8      179.45      187.10     11.00 o
 -10   2   8       41.04       50.12     11.53 o
  -9   2   8       34.87       41.85      7.80 o
  -8   2   8      124.27      125.95      7.42 o
  -7   2   8     1069.99     1119.06     17.80 o
  -6   2   8       10.35       11.06      2.43 o
  -5   2   8      276.92      255.73      5.75 o
  -4   2   8     1599.16     1726.57     30.21 o
  -3   2   8       29.87       31.77      1.71 o
  -2   2   8       57.42       84.65      2.57 o
  -1   2   8      906.57      941.75     13.67 o
   0   2   8       70.52       63.71      3.93 o
   1   2   8     3207.95     3232.57     47.86 o
   2   2   8       43.70       37.28      2.88 o
   3   2   8     1612.70     1550.15     22.09 o
   4   2   8      847.52      818.57     14.50 o
   5   2   8        8.76        5.84      3.24 o
   6   2   8       24.91       19.40      3.68 o
   7   2   8        1.83        4.09      4.00 o
   8   2   8      187.82      189.45      5.87 o
   9   2   8       10.66        5.82      5.71 o
  10   2   8       48.07       45.31      6.95 o
  11   2   8       22.64        8.93      7.82 o
 -15   3   8       11.12        0.57     11.88 o
 -14   3   8       48.11       57.37     17.97 o
 -13   3   8        4.82        2.99      9.12 o
 -12   3   8       98.56       99.55     10.59 o
 -11   3   8      741.21      769.14     23.70 o
 -10   3   8      817.17      804.20     23.48 o
  -9   3   8        0.00        9.45      7.14 o
  -8   3   8        9.67        7.41      6.18 o
  -7   3   8       63.78       74.09      8.58 o
  -6   3   8       52.14       50.95      4.36 o
  -5   3   8      139.90      163.05      5.05 o
  -4   3   8       22.50       24.89      2.47 o
  -3   3   8        0.05       -1.25      2.10 o
  -2   3   8       47.79       61.09      4.00 o
  -1   3   8       86.53       96.35      3.63 o
   0   3   8       39.91       36.34      2.67 o
   1   3   8        1.77        4.72      2.69 o
   2   3   8     1049.92     1077.66     25.46 o
   3   3   8      553.65      510.17     11.74 o
   4   3   8      152.14      159.87      5.64 o
   5   3   8        0.47        5.05      3.50 o
   6   3   8       33.59       41.70      4.09 o
   7   3   8        4.00        2.79      4.29 o
   8   3   8        1.32        6.76      6.72 o
   9   3   8        2.28        4.93      6.13 o
  10   3   8       28.10       18.58      6.80 o
 -15   4   8       26.09       33.03     12.92 o
 -14   4   8       18.00       22.32     12.16 o
 -13   4   8       42.32       24.72     14.58 o
 -12   4   8       13.82       20.54      9.75 o
 -11   4   8        1.73        7.66      9.27 o
 -10   4   8       51.97       35.92     11.19 o
  -9   4   8      152.36      178.55     10.90 o
  -8   4   8       73.54       68.24      8.11 o
  -7   4   8      261.60      245.38      8.17 o
  -6   4   8     1531.23     1468.02     23.64 o
  -5   4   8      456.96      477.16     10.79 o
  -4   4   8      201.02      209.31      6.16 o
  -3   4   8      319.08      309.90     10.20 o
  -2   4   8      723.15      700.94     16.55 o
  -1   4   8        0.04       -2.32      3.59 o
   0   4   8       85.94      101.42      5.15 o
   1   4   8      501.28      486.95      9.81 o
   2   4   8      315.34      301.38      7.60 o
   3   4   8      285.30      308.92      7.82 o
   4   4   8        9.53        1.46      4.01 o
   5   4   8      468.34      445.77     11.56 o
   6   4   8       94.33      100.84      5.27 o
   7   4   8       39.53       40.22      5.88 o
   8   4   8        6.04        0.20     10.50 o
   9   4   8        7.82       11.29      7.62 o
  10   4   8        5.11        5.56      7.19 o
 -14   5   8        0.74        0.71     12.63 o
 -13   5   8       40.26       49.35      9.34 o
 -12   5   8        1.64       10.86      8.62 o
 -11   5   8      148.92      156.45     12.67 o
 -10   5   8        7.79        8.13      6.64 o
  -9   5   8      544.73      528.20     13.47 o
  -8   5   8       11.57        5.94      5.81 o
  -7   5   8      150.33      125.15      6.72 o
  -6   5   8      588.50      541.20     11.22 o
  -5   5   8       91.60       77.64      5.46 o
  -4   5   8     1149.69     1066.44     20.47 o
  -3   5   8     1668.08     1648.56     34.70 o
  -2   5   8      782.90      784.67     19.13 o
  -1   5   8      947.83      932.81     22.23 o
   0   5   8      884.28      870.69     21.40 o
   1   5   8      490.59      492.72     12.60 o
   2   5   8      147.94      134.35      5.45 o
   3   5   8       86.83       78.74      5.98 o
   4   5   8       62.78       61.93      5.29 o
   5   5   8      177.08      175.10      6.76 o
   6   5   8      174.15      174.65     10.67 o
   7   5   8       88.73      107.97      8.67 o
   8   5   8      226.19      226.21     14.49 o
   9   5   8      100.24      111.42      9.32 o
 -13   6   8       11.43       -1.41      8.86 o
 -12   6   8      125.19      118.76      9.56 o
 -11   6   8        7.58        7.48      7.88 o
 -10   6   8       88.32       93.23      8.20 o
  -9   6   8       48.49       55.00      7.48 o
  -8   6   8       17.87       13.31      6.84 o
  -7   6   8      345.37      349.36     13.70 o
  -6   6   8      881.46      858.24     21.63 o
  -5   6   8      582.38      596.88     16.22 o
  -4   6   8      298.89      302.22     14.10 o
  -3   6   8      198.56      187.44      9.20 o
  -2   6   8        8.29        3.99      6.70 o
  -1   6   8       82.53       98.74      8.21 o
   0   6   8      156.31      164.54      9.27 o
   1   6   8      715.79      745.40     20.50 o
   2   6   8     1114.28     1095.42     26.66 o
   3   6   8      587.57      564.91     14.00 o
   4   6   8      502.74      536.08     13.96 o
   5   6   8      246.12      252.31     18.24 o
   6   6   8       16.75       11.85      7.67 o
   7   6   8       11.20        3.49     14.36 o
   8   6   8       31.29       18.61     20.34 o
 -11   7   8       29.02       18.49      8.97 o
 -10   7   8       13.67       10.39      8.61 o
  -9   7   8       71.69       71.55     10.56 o
  -8   7   8       70.63       82.41     11.42 o
  -7   7   8       13.27       -1.85     10.42 o
  -6   7   8       27.72        8.51     10.59 o
  -5   7   8      316.55      263.82     32.88 o
  -4   7   8        4.22        5.95     10.59 o
  -3   7   8      624.84      563.30     17.26 o
  -2   7   8      689.29      673.64     25.83 o
  -1   7   8      487.75      473.20     26.04 o
   0   7   8      239.59      234.99     12.07 o
   1   7   8        1.70        6.07      8.58 o
   2   7   8        9.43       13.73      9.08 o
   3   7   8      129.58      134.71     11.23 o
   4   7   8       68.47       76.96      8.63 o
   5   7   8      236.38      221.32     11.26 o
   6   7   8       35.33       27.15     15.93 o
  -9   8   8        1.23        9.49     19.66 o
  -8   8   8        5.22       21.77     12.71 o
  -7   8   8        8.89        5.42     12.16 o
  -6   8   8        6.46       15.10     12.05 o
  -5   8   8       22.59       28.57     12.87 o
  -4   8   8       33.23       57.78     26.44 o
  -3   8   8      127.02      102.68     14.47 o
  -2   8   8       15.38       46.42     13.16 o
  -1   8   8       75.16       96.62     13.03 o
   0   8   8       56.14       44.40     12.21 o
   1   8   8      118.13      126.05     14.15 o
   2   8   8       96.00       84.34      9.21 o
   3   8   8        4.45        2.60      8.47 o
   4   8   8       47.95       44.85     11.58 o
  -5   9   8       10.16      -12.20     22.37 o
  -4   9   8       13.20       -6.10     23.05 o
  -3   9   8        0.20       -3.39     22.37 o
  -2   9   8        3.00      -10.17     25.09 o
  -1   9   8        0.29        1.36     23.05 o
   0   9   8      156.42      233.22     29.83 o
 -16   1   9       14.26       13.65     11.86 o
 -15   1   9      141.58      153.43     12.70 o
 -14   1   9       34.56       34.31     10.51 o
 -13   1   9       39.52       38.96      8.86 o
 -12   1   9       64.37       60.36      9.34 o
 -11   1   9       13.99       20.08      6.94 o
 -10   1   9      205.09      212.52     13.56 o
  -9   1   9       49.50       60.91      7.19 o
  -8   1   9      642.88      685.12     19.09 o
  -7   1   9        4.61        6.70      3.23 o
  -6   1   9      120.28      107.91      4.93 o
  -5   1   9      693.02      717.63     15.26 o
  -4   1   9      148.69      149.98      5.31 o
  -3   1   9      791.00      945.52     16.94 o
  -2   1   9      394.72      462.56      6.69 o
  -1   1   9      790.01      842.56     12.28 o
   0   1   9     2955.96     3008.92     41.65 o
   1   1   9      327.34      315.69      6.94 o
   2   1   9      361.38      339.43      7.73 o
   3   1   9      479.15      471.94      8.51 o
   4   1   9      396.59      398.34      7.76 o
   5   1   9       15.73       16.19      3.30 o
   6   1   9        3.41        1.62      3.70 o
   7   1   9       64.14       61.77      5.02 o
   8   1   9       10.04        4.77      4.26 o
   9   1   9       26.71       11.79      7.61 o
  10   1   9       13.71      -10.51     22.71 o
  11   1   9        2.57        7.02      9.34 o
 -16   2   9        3.60        4.01     11.03 o
 -15   2   9        4.17        7.80     12.54 o
 -14   2   9        7.64        5.75     14.24 o
 -13   2   9        2.68       11.53     11.53 o
 -12   2   9      201.02      202.33     15.25 o
 -11   2   9        3.64        6.06      7.33 o
 -10   2   9      221.07      217.32     12.88 o
  -9   2   9      109.03      118.57      7.90 o
  -8   2   9      246.32      230.25     10.51 o
  -7   2   9       36.53       36.21      2.90 o
  -6   2   9      561.41      580.23     11.15 o
  -5   2   9     4554.94     4624.28     77.29 o
  -4   2   9     5330.51     5550.91     75.65 o
  -3   2   9     4632.73     4850.38     61.28 o
  -2   2   9     2732.47     2637.37     36.48 o
  -1   2   9     1630.86     1631.54     30.22 o
   0   2   9      123.95      102.45      4.27 o
   1   2   9       98.21       94.89      4.32 o
   2   2   9        3.62        0.20      3.65 o
   3   2   9      732.69      745.21     13.58 o
   4   2   9     1094.76     1091.04     18.58 o
   5   2   9       28.07       24.04      3.84 o
   6   2   9      536.65      514.10      9.93 o
   7   2   9       65.75       77.92      4.87 o
   8   2   9       55.43       64.51      4.89 o
   9   2   9        7.71        8.55      6.07 o
  10   2   9        8.65        7.46      7.06 o
 -15   3   9        4.24        2.52     11.73 o
 -14   3   9       29.11       37.90     15.59 o
 -13   3   9        4.43        9.63     10.10 o
 -12   3   9        1.91       12.00      9.45 o
 -11   3   9      225.98      232.13     12.70 o
 -10   3   9      160.95      163.50      9.93 o
  -9   3   9     2179.08     2076.94     52.01 o
  -8   3   9       95.62       94.87      7.90 o
  -7   3   9      775.31      782.52     17.31 o
  -6   3   9      504.90      503.93     10.90 o
  -5   3   9       94.93       93.03      3.62 o
  -4   3   9       30.60       35.78      2.67 o
  -3   3   9      231.14      243.17      5.19 o
  -2   3   9     1674.71     1575.06     22.36 o
  -1   3   9     1923.05     1892.95     33.20 o
   0   3   9     2547.34     2436.94     42.35 o
   1   3   9     4057.92     3873.82     66.17 o
   2   3   9     1495.22     1358.10     25.18 o
   3   3   9      620.43      599.92     13.36 o
   4   3   9      396.05      406.27     11.61 o
   5   3   9       11.46       16.08      3.90 o
   6   3   9       59.40       61.76      8.40 o
   7   3   9      127.30      127.81      5.61 o
   8   3   9      137.73      139.94      9.49 o
   9   3   9      108.09       94.71      7.81 o
  10   3   9       16.17       11.74      7.21 o
 -15   4   9       19.56       36.17     12.52 o
 -14   4   9       40.88       42.34     12.16 o
 -13   4   9        2.13       20.37     10.90 o
 -12   4   9       13.46       -5.03      9.14 o
 -11   4   9      669.60      661.70     22.39 o
 -10   4   9      210.14      190.96     11.68 o
  -9   4   9       10.99       14.51      9.83 o
  -8   4   9       90.06      107.62      6.06 o
  -7   4   9     1361.99     1343.93     24.74 o
  -6   4   9      787.18      770.69     13.73 o
  -5   4   9      838.17      866.84     16.58 o
  -4   4   9      344.91      326.56      8.56 o
  -3   4   9     1793.63     1879.51     38.48 o
  -2   4   9      969.90      867.04     16.97 o
  -1   4   9      166.22      164.55      6.36 o
   0   4   9      497.25      463.31     11.17 o
   1   4   9      381.03      378.08     10.41 o
   2   4   9        6.10        4.06      4.75 o
   3   4   9      624.23      588.28     13.65 o
   4   4   9      103.24       95.19      6.53 o
   5   4   9      287.60      301.53      8.89 o
   6   4   9      258.37      260.59     11.51 o
   7   4   9       22.18       11.04      5.39 o
   8   4   9        6.02        6.16     10.69 o
   9   4   9        3.26       -6.91      8.31 o
 -14   5   9       21.85        5.04     12.92 o
 -13   5   9        0.21       -1.55      8.90 o
 -12   5   9        0.96        0.98      8.15 o
 -11   5   9        3.16        3.43      7.01 o
 -10   5   9       34.20       39.27      6.84 o
  -9   5   9        2.08       -1.73      5.75 o
  -8   5   9      103.20      100.62      7.24 o
  -7   5   9       86.09       90.39      6.50 o
  -6   5   9      471.40      495.50     12.13 o
  -5   5   9       64.31       65.78      5.24 o
  -4   5   9        4.95        2.77      5.77 o
  -3   5   9      200.53      214.88      9.55 o
  -2   5   9      679.93      587.27     31.83 o
  -1   5   9      211.20      234.07     10.13 o
   0   5   9      184.65      181.35     16.22 o
   1   5   9      483.40      434.59     11.90 o
   2   5   9       15.12       14.33      5.69 o
   3   5   9        4.70       17.66      5.89 o
   4   5   9        0.81       -0.11      6.49 o
   5   5   9      125.46      124.20      6.48 o
   6   5   9      118.64      124.25      6.61 o
   7   5   9       13.84       -2.48      7.42 o
   8   5   9       48.21       49.08      8.64 o
 -13   6   9        0.59       -1.07      8.65 o
 -12   6   9       39.16       45.78      8.84 o
 -11   6   9       18.13       12.51      7.98 o
 -10   6   9        0.11        0.73      7.23 o
  -9   6   9        0.55       -6.98      7.06 o
  -8   6   9       22.35       22.24      7.09 o
  -7   6   9      105.16       89.97      7.19 o
  -6   6   9      238.67      219.99     12.54 o
  -5   6   9      219.48      213.69      9.88 o
  -4   6   9      137.77      140.05      9.66 o
  -3   6   9        6.15        2.40     10.62 o
  -2   6   9       73.69       42.15     10.36 o
  -1   6   9      189.98      180.17      9.45 o
   0   6   9       82.98       88.28      9.94 o
   1   6   9       67.49       65.72      9.42 o
   2   6   9       41.63       40.07      8.33 o
   3   6   9      195.67      202.23     11.44 o
   4   6   9      111.67      100.99     12.63 o
   5   6   9      111.95      126.90      8.11 o
   6   6   9       24.39        7.98      7.89 o
   7   6   9      118.61      109.91     11.69 o
 -11   7   9        0.22       -3.69      8.96 o
 -10   7   9       34.32       18.03      8.57 o
  -9   7   9        3.76       -8.86      9.76 o
  -8   7   9        0.92        1.42     10.51 o
  -7   7   9       84.76       86.27     11.68 o
  -6   7   9       23.48       21.46     11.08 o
  -5   7   9      115.02      120.09     12.54 o
  -4   7   9       10.76        9.57      8.29 o
  -3   7   9        0.67        3.56      9.23 o
  -2   7   9       75.02       76.42      8.70 o
  -1   7   9      168.43      161.92     10.68 o
   0   7   9       60.18       71.89      9.08 o
   1   7   9      217.28      241.65     12.54 o
   2   7   9      524.73      551.41     18.99 o
   3   7   9      288.00      310.01     18.05 o
   4   7   9       11.71       -3.22     23.39 o
   5   7   9       70.82       41.43     10.57 o
  -9   8   9        3.02        7.63     13.99 o
  -8   8   9       10.71       20.72     12.71 o
  -7   8   9       38.40       30.21     12.71 o
  -6   8   9       77.01      104.72     35.59 o
  -5   8   9       77.41       78.62     20.00 o
  -4   8   9       57.45       53.09     13.85 o
  -3   8   9      136.97      150.35     15.59 o
  -2   8   9      335.52      373.80     15.86 o
  -1   8   9      119.80      133.72     11.42 o
   0   8   9       66.52       61.05     23.39 o
   1   8   9       22.14        7.50     12.52 o
   2   8   9      167.30      210.96     17.75 o
   3   8   9        8.89        6.78     25.76 o
  -3   9   9       29.38       10.17     23.73 o
 -16   0  10      117.85      115.93     16.95 o
 -15   0  10       79.16       76.61     15.59 o
 -14   0  10       62.70       48.14     13.56 o
 -13   0  10        8.21       35.25     12.20 o
 -12   0  10      108.24      109.15     14.24 o
 -11   0  10      641.53      571.53     26.44 o
 -10   0  10      136.04      149.15     12.20 o
  -9   0  10     1862.27     1896.98     67.12 o
  -8   0  10     1557.18     1616.94     72.54 o
  -7   0  10      222.21      246.78     14.92 o
  -6   0  10      233.35      274.42      9.27 o
  -5   0  10       43.70       62.13      4.54 o
  -4   0  10       95.91      125.43      6.71 o
  -3   0  10     7792.73     7746.29    148.48 o
  -2   0  10     2410.74     2427.13     58.49 o
  -1   0  10      203.55      178.49      7.31 o
   0   0  10     2711.84     2542.49     50.51 o
   1   0  10      537.57      482.43     12.24 o
   2   0  10      795.53      743.93     22.26 o
   3   0  10       71.67       74.18     11.73 o
   4   0  10       25.83       31.31      7.06 o
   5   0  10       17.35       19.87      5.45 o
   6   0  10      554.52      569.99     22.37 o
   7   0  10       81.08       98.90      7.69 o
   8   0  10      571.59      592.54     15.86 o
   9   0  10       29.87       35.29     13.90 o
  10   0  10       51.58       44.75     13.56 o
 -16   1  10       51.46       38.46     12.44 o
 -15   1  10       59.14       43.56     12.54 o
 -14   1  10      145.86      155.93     12.22 o
 -13   1  10       39.69       34.10      8.86 o
 -12   1  10        0.63       -1.36      8.63 o
 -11   1  10       38.77       30.62      7.63 o
 -10   1  10        4.54        3.73      7.19 o
  -9   1  10      134.62      121.02      7.67 o
  -8   1  10      196.98      198.63      5.70 o
  -7   1  10      149.83      151.70      5.82 o
  -6   1  10     2836.60     2953.92     57.67 o
  -5   1  10     1696.16     1659.54     33.14 o
  -4   1  10      665.08      613.18     13.83 o
  -3   1  10      197.63      191.98      5.71 o
  -2   1  10     1380.27     1348.48     17.56 o
  -1   1  10       64.42       74.59      6.82 o
   0   1  10     1824.31     1962.40     27.76 o
   1   1  10     1692.06     1695.17     24.34 o
   2   1  10      753.67      784.72     12.49 o
   3   1  10     1374.91     1335.83     21.81 o
   4   1  10     1168.01     1158.58     19.57 o
   5   1  10      106.69      115.71      5.28 o
   6   1  10       46.10       62.53      5.51 o
   7   1  10        0.66        5.53      4.22 o
   8   1  10       43.08       35.81      5.15 o
   9   1  10        4.53       -4.66      7.49 o
  10   1  10       14.97       14.24      9.07 o
 -16   2  10        8.91       19.73     11.53 o
 -15   2  10      110.35      111.49     12.84 o
 -14   2  10       25.00       15.01      9.76 o
 -13   2  10       56.15       58.02     10.85 o
 -12   2  10      162.76      166.22     10.90 o
 -11   2  10      500.60      454.18     16.78 o
 -10   2  10       60.16       60.90      8.38 o
  -9   2  10      388.30      418.21     15.10 o
  -8   2  10      376.73      381.36     13.40 o
  -7   2  10       35.76       37.97      3.07 o
  -6   2  10      282.90      296.41      6.99 o
  -5   2  10        1.84        3.41      1.62 o
  -4   2  10      261.54      285.58      4.86 o
  -3   2  10     1132.08     1179.65     15.65 o
  -2   2  10      553.71      520.24      7.59 o
  -1   2  10      214.54      207.04      5.19 o
   0   2  10      457.68      426.19      9.62 o
   1   2  10      260.26      241.68      7.43 o
   2   2  10      250.95      237.94      7.18 o
   3   2  10     1230.27     1196.96     20.16 o
   4   2  10       13.08        8.00      4.26 o
   5   2  10      204.69      207.63      7.10 o
   6   2  10      135.08      138.18      7.38 o
   7   2  10       45.65       31.84      4.90 o
   8   2  10       48.24       66.07      5.24 o
   9   2  10       38.08       36.45      6.95 o
  10   2  10       24.97       24.67      8.17 o
 -15   3  10       16.95        3.00     12.05 o
 -14   3  10       24.67       32.75     10.53 o
 -13   3  10      128.57      111.18     11.87 o
 -12   3  10      118.02      108.63     12.20 o
 -11   3  10      120.39      114.48     14.92 o
 -10   3  10      253.09      263.52     14.24 o
  -9   3  10     1539.65     1534.72     40.03 o
  -8   3  10     1151.40     1124.24     29.96 o
  -7   3  10      593.33      578.78     13.67 o
  -6   3  10       33.36       28.79      3.20 o
  -5   3  10      432.75      441.21      8.80 o
  -4   3  10       43.56       43.35      2.68 o
  -3   3  10       14.13       17.42      2.58 o
  -2   3  10        3.60        5.85      3.29 o
  -1   3  10      414.22      388.76      9.39 o
   0   3  10       36.72       34.87      4.13 o
   1   3  10       12.37       13.80      4.07 o
   2   3  10      252.03      246.43      8.01 o
   3   3  10      179.93      174.70      7.22 o
   4   3  10        0.96        8.53      4.59 o
   5   3  10        2.58        1.04      4.92 o
   6   3  10       20.52       21.01      5.43 o
   7   3  10       75.13       92.79      6.55 o
   8   3  10       21.20       30.74      7.86 o
   9   3  10        5.83        8.98      7.34 o
 -15   4  10        1.97       -7.25     12.66 o
 -14   4  10       33.38       20.24     14.24 o
 -13   4  10       57.18       70.16     11.73 o
 -12   4  10       62.96       60.95     10.90 o
 -11   4  10       77.26       78.03     10.42 o
 -10   4  10       28.10       54.48      8.96 o
  -9   4  10      326.94      343.56     12.74 o
  -8   4  10      108.08      114.25      6.24 o
  -7   4  10        9.71       13.97      5.00 o
  -6   4  10      277.83      274.28      8.25 o
  -5   4  10      269.50      258.93      7.28 o
  -4   4  10      121.13      115.64      7.10 o
  -3   4  10       19.13       12.16      4.74 o
  -2   4  10      692.01      699.25     14.50 o
  -1   4  10      861.62      825.49     16.68 o
   0   4  10      747.75      695.11     14.94 o
   1   4  10       19.35       22.48      4.91 o
   2   4  10      232.64      209.43      7.86 o
   3   4  10      535.93      506.43     14.70 o
   4   4  10      197.80      171.93      7.81 o
   5   4  10        6.52        0.06      5.09 o
   6   4  10        3.07        3.79      5.93 o
   7   4  10      109.01      124.74     11.45 o
   8   4  10        1.45       -6.50      7.54 o
   9   4  10       17.74       -3.17     12.66 o
 -14   5  10       62.55       66.49     10.70 o
 -13   5  10       17.51        2.50      9.59 o
 -12   5  10       92.22       88.56      8.56 o
 -11   5  10        2.44        7.08      7.54 o
 -10   5  10        1.67        3.21      6.84 o
  -9   5  10      187.58      183.26      8.22 o
  -8   5  10        6.47        6.46      5.80 o
  -7   5  10      608.93      594.44     13.79 o
  -6   5  10       53.45       62.23      5.05 o
  -5   5  10      171.08      176.13      8.53 o
  -4   5  10      457.80      450.90     13.52 o
  -3   5  10     1194.37     1132.38     25.66 o
  -2   5  10      186.01      153.86      8.10 o
  -1   5  10        0.22        2.99      6.34 o
   0   5  10       71.29       58.82      6.01 o
   1   5  10      354.59      355.28     11.55 o
   2   5  10      620.31      593.11     22.47 o
   3   5  10      586.41      585.90     14.71 o
   4   5  10      297.19      296.48     10.96 o
   5   5  10      295.46      316.22     11.74 o
   6   5  10      144.27      164.22      9.11 o
   7   5  10       85.34       97.00     24.07 o
   8   5  10       13.94       10.13     10.47 o
 -13   6  10       46.46       34.52      9.19 o
 -12   6  10       45.72       50.54      8.95 o
 -11   6  10       26.54       28.30      8.19 o
 -10   6  10      159.09      153.65      9.25 o
  -9   6  10       69.50       79.52      7.84 o
  -8   6  10      112.16      121.68      8.37 o
  -7   6  10      299.22      293.13     15.05 o
  -6   6  10       11.42       10.54      8.96 o
  -5   6  10      159.91      156.44      8.72 o
  -4   6  10      156.30      148.53     11.33 o
  -3   6  10      178.88      195.45     11.07 o
  -2   6  10      601.35      567.01     16.91 o
  -1   6  10     1213.63     1158.79     27.34 o
   0   6  10      612.80      628.10     18.99 o
   1   6  10      310.54      308.46     13.51 o
   2   6  10       97.37       97.70      9.52 o
   3   6  10        2.58       -1.43      8.74 o
   4   6  10       68.26       87.66      8.22 o
   5   6  10      133.15      145.35     10.98 o
   6   6  10      175.92      179.67     16.68 o
 -11   7  10       19.67        8.52     18.19 o
 -10   7  10        2.33       -0.75     14.24 o
  -9   7  10        1.11      -10.75     10.75 o
  -8   7  10       74.27       64.68     12.71 o
  -7   7  10       87.97       65.58     12.22 o
  -6   7  10      180.69      193.72     20.00 o
  -5   7  10      114.66      130.55     12.54 o
  -4   7  10      602.59      597.61     18.15 o
  -3   7  10       34.43       12.54      8.40 o
  -2   7  10       51.51       56.04      8.67 o
  -1   7  10      193.66      159.57     10.80 o
   0   7  10      147.01      156.03     11.04 o
   1   7  10       73.23       78.13     10.67 o
   2   7  10      360.97      398.05     16.51 o
   3   7  10       89.62       83.28     25.42 o
   4   7  10       82.37       69.82     24.41 o
   5   7  10       22.62       -1.36     25.09 o
  -8   8  10        6.25       14.71     13.68 o
  -7   8  10        1.72       -8.26     13.02 o
  -6   8  10       21.71       23.28     13.36 o
  -5   8  10        2.46       -7.74     14.24 o
  -4   8  10        5.16        8.24     12.35 o
  -3   8  10        9.08       34.83      9.61 o
  -2   8  10        5.19       14.75      9.54 o
  -1   8  10       55.60       71.75     10.83 o
   0   8  10        4.09        5.91     13.02 o
   1   8  10       43.90       46.38     15.05 o
   2   8  10       15.52       22.37     23.05 o
 -16   1  11       14.63       10.17     16.61 o
 -15   1  11       69.04       52.86     11.74 o
 -14   1  11       36.61       42.67     13.56 o
 -13   1  11      277.76      291.90     18.64 o
 -12   1  11       26.12       25.09     12.88 o
 -11   1  11      250.57      250.53     15.25 o
 -10   1  11       25.61       15.72      7.42 o
  -9   1  11       26.34       28.91      6.46 o
  -8   1  11       30.87       34.48      2.91 o
  -7   1  11       71.57       75.90      4.44 o
  -6   1  11        3.45        4.74      3.45 o
  -5   1  11       94.35      107.36      5.22 o
  -4   1  11      746.66      778.73     17.21 o
  -3   1  11       18.98       19.35      1.98 o
  -2   1  11     1331.70     1366.58     18.00 o
  -1   1  11        6.91       11.41      2.58 o
   0   1  11      391.12      380.03      7.33 o
   1   1  11        0.60       -2.51      3.12 o
   2   1  11      153.38      147.07      5.26 o
   3   1  11       32.29       33.07      4.09 o
   4   1  11      227.14      226.62      9.41 o
   5   1  11      193.10      199.50      6.97 o
   6   1  11      148.47      163.69      6.92 o
   7   1  11       56.74       58.58      6.35 o
   8   1  11       46.29       47.80      7.27 o
   9   1  11       27.29       59.21     11.24 o
 -16   2  11        0.70       -1.41     18.64 o
 -15   2  11        1.73        1.77     10.26 o
 -14   2  11       21.17       14.44     15.93 o
 -13   2  11       15.92       11.95     10.03 o
 -12   2  11       12.66       12.81      8.86 o
 -11   2  11        1.14       12.24     10.51 o
 -10   2  11      141.68      137.97      9.59 o
  -9   2  11       62.16       55.32      7.12 o
  -8   2  11     2157.71     2110.98     52.25 o
  -7   2  11     1243.48     1305.32     23.03 o
  -6   2  11      377.95      401.38      8.68 o
  -5   2  11     1808.10     1777.81     27.33 o
  -4   2  11       30.22       31.41      1.93 o
  -3   2  11      139.16      139.49      3.53 o
  -2   2  11        5.01        5.54      1.98 o
  -1   2  11      636.34      610.59     12.35 o
   0   2  11      998.26      956.63     18.12 o
   1   2  11     1807.38     1746.00     27.92 o
   2   2  11      959.42      965.47     16.91 o
   3   2  11      830.93      840.10     15.34 o
   4   2  11      367.27      369.95      9.34 o
   5   2  11       27.35       35.05      5.09 o
   6   2  11        4.58        6.50      5.35 o
   7   2  11        9.63       14.96      6.12 o
   8   2  11      160.19      168.96      8.14 o
   9   2  11       16.68       20.99      7.98 o
 -15   3  11       29.26       10.07     12.35 o
 -14   3  11       38.53       32.26     11.87 o
 -13   3  11       24.83        9.49     11.53 o
 -12   3  11       94.61       94.30     10.42 o
 -11   3  11      222.45      221.10     12.88 o
 -10   3  11      284.22      284.64     15.59 o
  -9   3  11        1.61        6.01      7.80 o
  -8   3  11     1480.42     1460.43     37.39 o
  -7   3  11     1166.87     1119.46     20.82 o
  -6   3  11      112.13      120.35      5.02 o
  -5   3  11      209.65      195.87      5.71 o
  -4   3  11     1449.78     1393.41     20.18 o
  -3   3  11     1185.15     1129.94     20.63 o
  -2   3  11     1435.01     1356.35     24.45 o
  -1   3  11      463.97      408.27      9.79 o
   0   3  11       55.38       65.46      4.57 o
   1   3  11       34.74       47.85      4.83 o
   2   3  11      183.73      190.86      9.00 o
   3   3  11      555.16      552.47     13.48 o
   4   3  11      793.28      808.30     18.01 o
   5   3  11      432.72      471.25     11.43 o
   6   3  11      418.08      467.40     16.58 o
   7   3  11      170.77      195.21      9.01 o
   8   3  11       46.79       38.07     12.03 o
   9   3  11       48.11       42.03     24.41 o
 -15   4  11       18.48       16.10     12.29 o
 -14   4  11       64.47       66.58     12.54 o
 -13   4  11       11.54       21.40     11.24 o
 -12   4  11        9.23        5.30     16.27 o
 -11   4  11        5.32        1.45      8.30 o
 -10   4  11       25.43       21.77      9.07 o
  -9   4  11      872.21      844.19     17.61 o
  -8   4  11      159.04      167.04      7.32 o
  -7   4  11      128.71      140.67      6.37 o
  -6   4  11     1359.81     1412.59     23.14 o
  -5   4  11       81.03       71.89      5.24 o
  -4   4  11       28.15       35.53     11.57 o
  -3   4  11       46.64       43.83      4.45 o
  -2   4  11      177.25      154.74      6.40 o
  -1   4  11     1007.95      994.16     19.66 o
   0   4  11      270.91      234.83      8.21 o
   1   4  11      687.17      634.03     14.51 o
   2   4  11     1037.55      952.97     19.44 o
   3   4  11        6.74        4.40      5.59 o
   4   4  11      398.52      372.67     10.22 o
   5   4  11        2.24        7.76      7.22 o
   6   4  11        5.25        6.48      6.04 o
   7   4  11       37.91       35.87      7.40 o
   8   4  11       39.65       25.35     27.12 o
 -14   5  11        0.51        1.35      9.69 o
 -13   5  11        3.98       -7.60      7.60 o
 -12   5  11       13.82        9.71      7.44 o
 -11   5  11       45.56       50.98      7.70 o
 -10   5  11       50.60       50.27      7.27 o
  -9   5  11       51.09       49.40      6.79 o
  -8   5  11       64.71       71.45      6.52 o
  -7   5  11        4.05        2.75      6.47 o
  -6   5  11      319.80      292.45      9.41 o
  -5   5  11       33.54       33.80      6.25 o
  -4   5  11      261.67      253.96     10.61 o
  -3   5  11       43.10       59.98     10.47 o
  -2   5  11        5.11       10.77      6.64 o
  -1   5  11        0.22        8.98      5.58 o
   0   5  11       17.05       11.20      5.76 o
   1   5  11       65.69       73.18      6.68 o
   2   5  11      180.58      158.82      7.93 o
   3   5  11      309.33      295.16     10.83 o
   4   5  11      213.86      225.30      9.87 o
   5   5  11       71.93       74.15      6.83 o
   6   5  11      110.11      112.39      8.88 o
   7   5  11       21.54       29.83     25.09 o
 -12   6  11        2.55       -3.15      8.96 o
 -11   6  11        0.45        0.62      8.02 o
 -10   6  11       94.71       87.47      8.63 o
  -9   6  11        4.91       16.71      8.18 o
  -8   6  11       13.30       12.68      8.13 o
  -7   6  11       79.48       72.58     10.42 o
  -6   6  11        0.18        6.68      9.76 o
  -5   6  11       12.28       15.82      7.19 o
  -4   6  11        4.97       -7.17      7.17 o
  -3   6  11      307.33      290.82     25.56 o
  -2   6  11        0.93        1.19      7.81 o
  -1   6  11      170.26      170.32     10.35 o
   0   6  11      147.25      114.64      9.95 o
   1   6  11       49.09       61.28     11.89 o
   2   6  11        2.94        2.32      8.53 o
   3   6  11       82.85      101.70      8.39 o
   4   6  11      137.70      139.78      8.83 o
   5   6  11      138.23      149.60     11.81 o
   6   6  11      124.85      144.41     28.47 o
 -11   7  11        0.27       11.61     10.41 o
 -10   7  11       39.01       48.15     10.25 o
  -9   7  11       18.71       23.46     12.38 o
  -8   7  11        1.29        8.55     11.68 o
  -7   7  11       62.52       77.02     15.25 o
  -6   7  11        4.70       17.68     11.53 o
  -5   7  11      237.14      236.04     25.09 o
  -4   7  11       19.16       26.88     13.00 o
  -3   7  11      160.58      163.01     11.14 o
  -2   7  11      141.82      152.38     10.93 o
  -1   7  11      208.87      197.07     11.85 o
   0   7  11       86.70       92.07     11.86 o
   1   7  11       51.93       77.17     10.70 o
   2   7  11       11.97       19.44     11.08 o
   3   7  11       17.80       36.70     13.34 o
   4   7  11        0.95       -2.71     25.76 o
  -8   8  11      105.83      112.25     15.31 o
  -7   8  11       32.79       64.11     14.65 o
  -6   8  11        3.69       18.47     13.85 o
  -5   8  11       76.14       76.85     14.79 o
  -4   8  11      215.34      231.76     17.63 o
  -3   8  11        0.06        8.29     11.86 o
  -2   8  11       16.39       30.14     10.29 o
  -1   8  11       50.72       70.95     11.50 o
   0   8  11      222.97      266.73     14.61 o
   1   8  11       28.55       44.07     23.05 o
 -16   0  12       12.37       19.66     16.95 o
 -15   0  12        0.75       -8.81     13.56 o
 -14   0  12       29.74       26.44     14.92 o
 -13   0  12      129.73       94.24     14.24 o
 -12   0  12      124.46      135.60     14.92 o
 -11   0  12       22.52       14.24     10.85 o
 -10   0  12       52.84       61.70     11.53 o
  -9   0  12      124.53      101.37      6.15 o
  -8   0  12        4.97       -4.62      4.62 o
  -7   0  12     1372.11     1411.95     35.47 o
  -6   0  12     1825.70     1861.50     45.54 o
  -5   0  12       19.07       22.93      5.02 o
  -4   0  12     1731.15     1685.00     33.92 o
  -3   0  12     1172.59     1127.77     23.49 o
  -2   0  12     1245.40     1240.40     35.55 o
  -1   0  12      146.27      120.94      5.48 o
   0   0  12       49.81       43.58      4.70 o
   1   0  12        6.28        9.45      6.54 o
   2   0  12     1272.88     1304.37     49.05 o
   3   0  12      656.51      669.95     20.12 o
   4   0  12     1070.38     1124.45     30.44 o
   5   0  12      763.49      754.05     22.77 o
   6   0  12      168.05      200.26     11.74 o
   7   0  12      116.03      163.94     27.12 o
   8   0  12        3.44       -9.82      9.82 o
   9   0  12       15.39       10.17     15.59 o
 -16   1  12       75.53       68.46     13.18 o
 -15   1  12        0.51       10.21     17.97 o
 -14   1  12        1.91        6.50      9.75 o
 -13   1  12       20.30       22.39      9.82 o
 -12   1  12        3.67        3.63      8.86 o
 -11   1  12        3.49       26.24      7.90 o
 -10   1  12       32.75       27.59      7.90 o
  -9   1  12      746.36      745.80     22.05 o
  -8   1  12      254.78      271.82      7.03 o
  -7   1  12       21.63       16.61      4.02 o
  -6   1  12      307.37      342.98      9.50 o
  -5   1  12      359.10      385.31      9.06 o
  -4   1  12     1581.92     1606.62     32.75 o
  -3   1  12     1091.47     1076.28     15.76 o
  -2   1  12      769.08      738.77     10.50 o
  -1   1  12     1247.48     1315.88     22.33 o
   0   1  12     2237.63     2159.99     33.64 o
   1   1  12      410.11      412.65      9.16 o
   2   1  12       94.61       89.06      4.77 o
   3   1  12       44.77       49.12      4.78 o
   4   1  12       18.28       13.88      5.05 o
   5   1  12       35.51       35.12      5.83 o
   6   1  12      121.64      146.81      7.60 o
   7   1  12       16.93       19.22      8.51 o
   8   1  12       70.49       86.96      8.01 o
   9   1  12       77.03       83.39     17.63 o
 -16   2  12        9.02       18.47     12.84 o
 -15   2  12       11.51       13.22     11.03 o
 -14   2  12       75.51      105.30     28.47 o
 -13   2  12       12.03        1.88      9.83 o
 -12   2  12      135.37      126.72     10.51 o
 -11   2  12       11.44        5.76      8.63 o
 -10   2  12      102.89      119.29      9.15 o
  -9   2  12       18.14       15.59      7.19 o
  -8   2  12      553.36      538.97     17.49 o
  -7   2  12      638.83      647.86     12.70 o
  -6   2  12     1829.98     1775.35     25.07 o
  -5   2  12        3.62        3.78      1.83 o
  -4   2  12       75.62       77.83      2.67 o
  -3   2  12      393.01      403.42      6.54 o
  -2   2  12        2.81        5.13      3.13 o
  -1   2  12       37.87       38.56      4.50 o
   0   2  12      102.69       97.97      5.12 o
   1   2  12      743.46      729.28     14.96 o
   2   2  12      348.08      342.72      9.73 o
   3   2  12       93.67       84.74      5.30 o
   4   2  12      239.40      236.86      8.04 o
   5   2  12        8.18       10.92      5.43 o
   6   2  12      162.64      175.23      7.41 o
   7   2  12        0.07        0.08      6.56 o
   8   2  12       15.12        8.59      8.44 o
 -15   3  12        1.12       -9.01     13.90 o
 -14   3  12        2.57        3.24     10.75 o
 -13   3  12        3.10        5.78      9.93 o
 -12   3  12       13.24       16.27      9.45 o
 -11   3  12       90.44      101.06     10.30 o
 -10   3  12       30.76       49.18     23.73 o
  -9   3  12      120.34      148.00      9.59 o
  -8   3  12       75.19       69.11      6.73 o
  -7   3  12     2990.57     2998.20     51.60 o
  -6   3  12     1621.93     1621.91     25.88 o
  -5   3  12      453.18      438.67      8.04 o
  -4   3  12       52.39       50.75      3.94 o
  -3   3  12       24.89       18.90      3.66 o
  -2   3  12      108.78      108.35      5.04 o
  -1   3  12       56.18       49.99      4.52 o
   0   3  12       69.15       88.10      5.28 o
   1   3  12       48.50       44.89      5.11 o
   2   3  12      156.55      156.53      6.91 o
   3   3  12        1.19        0.32      5.12 o
   4   3  12       53.20       63.87      6.07 o
   5   3  12       19.84       20.45      6.59 o
   6   3  12       59.00       69.61      6.79 o
   7   3  12        1.29        0.30      6.88 o
   8   3  12       16.82       11.01     12.52 o
 -15   4  12        1.51       -0.30     12.52 o
 -14   4  12        6.92        4.80     22.71 o
 -13   4  12        1.78       -6.00     10.90 o
 -12   4  12        3.07        9.51      9.61 o
 -11   4  12       26.03       23.03      9.82 o
 -10   4  12       89.87      106.77      8.95 o
  -9   4  12      410.53      391.82     11.16 o
  -8   4  12       95.85      104.35      6.44 o
  -7   4  12      107.42      111.31      7.17 o
  -6   4  12        3.47       -3.92      4.82 o
  -5   4  12      263.52      259.06      9.92 o
  -4   4  12     1504.01     1507.49     32.04 o
  -3   4  12        4.28        5.84      4.45 o
  -2   4  12      166.84      172.14      7.06 o
  -1   4  12      304.22      302.11      9.30 o
   0   4  12       26.78       19.63      5.23 o
   1   4  12       77.23       68.22      6.13 o
   2   4  12       30.92       28.05      6.17 o
   3   4  12       74.07       84.10      7.19 o
   4   4  12      297.60      335.48     10.33 o
   5   4  12      139.55      128.32      7.59 o
   6   4  12       24.81       19.74      6.42 o
   7   4  12       17.09       18.73     10.61 o
 -14   5  12        0.00       -5.23     10.39 o
 -13   5  12        3.32        3.22      8.40 o
 -12   5  12      179.00      164.07     10.47 o
 -11   5  12       23.19       21.15      7.46 o
 -10   5  12      132.22      150.57      8.66 o
  -9   5  12        5.05        4.07      6.55 o
  -8   5  12      200.17      215.59      9.98 o
  -7   5  12      122.63      134.83      8.63 o
  -6   5  12      196.90      200.93      9.37 o
  -5   5  12      232.32      214.62      9.85 o
  -4   5  12       72.18       74.04      8.18 o
  -3   5  12        2.97       -3.68      6.64 o
  -2   5  12      441.75      473.25     15.18 o
  -1   5  12      887.18      866.85     18.48 o
   0   5  12       36.28       35.31      6.05 o
   1   5  12      580.63      577.33     14.78 o
   2   5  12      431.57      429.58     12.81 o
   3   5  12        5.32        7.71      6.96 o
   4   5  12       74.49       69.15      7.90 o
   5   5  12        0.05       -3.31      6.82 o
   6   5  12       29.71       41.03      9.35 o
 -12   6  12        0.26       -5.02      8.81 o
 -11   6  12       11.42        8.66     12.82 o
 -10   6  12       30.01       30.03     10.02 o
  -9   6  12        2.20        7.59     11.22 o
  -8   6  12      178.54      151.45     12.54 o
  -7   6  12       45.31       38.33     10.90 o
  -6   6  12      187.90      172.01     13.19 o
  -5   6  12      637.62      664.39     18.45 o
  -4   6  12      333.08      321.24     12.83 o
  -3   6  12      192.81      197.94     10.68 o
  -2   6  12      100.73       91.31      9.30 o
  -1   6  12        6.82       17.60      8.13 o
   0   6  12       52.24       57.33      9.05 o
   1   6  12      303.51      308.06     22.79 o
   2   6  12      226.29      233.39     10.11 o
   3   6  12      263.87      272.31     11.33 o
   4   6  12      181.41      186.49     10.18 o
   5   6  12       63.49       71.80     13.76 o
 -10   7  12        0.84       -0.92     26.78 o
  -9   7  12       10.49       21.37     13.19 o
  -8   7  12       41.47       56.00     12.87 o
  -7   7  12       31.19       52.02     13.19 o
  -6   7  12        1.88       11.10     11.24 o
  -5   7  12       39.44       45.27     13.56 o
  -4   7  12      101.68       99.70     10.27 o
  -3   7  12       51.79       61.48      9.52 o
  -2   7  12      424.19      429.02     21.01 o
  -1   7  12       14.81       25.56      9.86 o
   0   7  12      451.55      445.37     17.16 o
   1   7  12       16.95       21.84      9.92 o
   2   7  12       14.13        9.92     10.16 o
   3   7  12       30.60       14.92     25.76 o
  -7   8  12       17.86       12.03     14.49 o
  -6   8  12       10.75        9.58     14.92 o
  -5   8  12       29.37       66.84     22.03 o
  -4   8  12        0.31        5.96     21.36 o
  -3   8  12       12.55       17.78     10.46 o
  -2   8  12       46.80       65.44     10.86 o
  -1   8  12       50.33       51.37     11.55 o
 -16   1  13        1.23        7.05     12.44 o
 -15   1  13        1.58       -0.25     11.26 o
 -14   1  13        6.52       11.30     10.78 o
 -13   1  13        5.97        9.77     10.17 o
 -12   1  13      197.35      188.50     18.64 o
 -11   1  13      383.01      361.03     15.32 o
 -10   1  13      103.26      114.51     12.20 o
  -9   1  13      136.04      134.83     10.51 o
  -8   1  13       32.15       34.09      4.85 o
  -7   1  13      172.72      171.03      6.89 o
  -6   1  13      169.41      168.08      6.91 o
  -5   1  13      942.96      947.22     17.88 o
  -4   1  13       84.68       88.67      3.69 o
  -3   1  13        6.88        8.68      1.81 o
  -2   1  13       45.20       52.90      3.12 o
  -1   1  13      163.33      161.48      5.36 o
   0   1  13      251.49      261.93      7.13 o
   1   1  13        7.11        7.34      3.88 o
   2   1  13      461.70      462.76     10.22 o
   3   1  13      186.85      180.40      6.57 o
   4   1  13        2.92       18.43      5.41 o
   5   1  13      212.17      221.60      9.77 o
   6   1  13        0.34       -6.78      7.44 o
   7   1  13        1.82       -1.14      6.99 o
   8   1  13        0.41       -6.12      7.61 o
 -16   2  13       61.68       80.68     14.92 o
 -15   2  13        0.03        9.83     11.51 o
 -14   2  13       19.47       27.03     11.20 o
 -13   2  13        0.38        5.25     11.86 o
 -12   2  13       52.62       51.85     10.30 o
 -11   2  13       63.39       60.09      9.34 o
 -10   2  13       26.44       52.05     16.61 o
  -9   2  13      137.10      159.98     17.29 o
  -8   2  13        2.20       -2.37      6.71 o
  -7   2  13       68.99       64.59      3.38 o
  -6   2  13     1451.81     1410.58     25.11 o
  -5   2  13       62.47       63.93      2.40 o
  -4   2  13      236.55      230.79      4.69 o
  -3   2  13     3041.76     2927.13     50.07 o
  -2   2  13      557.30      559.19     11.87 o
  -1   2  13     1618.48     1616.16     29.09 o
   0   2  13     1106.15     1102.70     18.86 o
   1   2  13       17.78       19.28      4.35 o
   2   2  13       20.45       25.57      4.71 o
   3   2  13        8.93        2.49      5.40 o
   4   2  13       30.50       33.98      7.72 o
   5   2  13      156.26      161.94      7.28 o
   6   2  13       79.12       84.15      7.52 o
   7   2  13       26.97       31.28      7.60 o
 -15   3  13        2.43        2.62     11.39 o
 -14   3  13       16.47       21.36     11.19 o
 -13   3  13        7.71       16.45      9.93 o
 -12   3  13        0.04        7.81     12.20 o
 -11   3  13        3.03        9.49      8.59 o
 -10   3  13       29.66       23.90      8.38 o
  -9   3  13      196.81      198.40     11.00 o
  -8   3  13      376.10      360.97     12.12 o
  -7   3  13      129.24      132.95      5.67 o
  -6   3  13     3191.09     3220.43     49.29 o
  -5   3  13       56.04       45.38      3.77 o
  -4   3  13     1029.37     1014.84     18.93 o
  -3   3  13       44.12       42.99      4.05 o
  -2   3  13      247.02      223.19      7.29 o
  -1   3  13      145.98      137.11      6.27 o
   0   3  13      404.67      399.87     10.95 o
   1   3  13      308.50      286.06      9.42 o
   2   3  13      600.75      599.98     12.74 o
   3   3  13      167.14      171.96      8.30 o
   4   3  13      135.64      140.79      6.93 o
   5   3  13       40.02       42.48      6.29 o
   6   3  13        8.25       17.69      6.81 o
   7   3  13        1.01        0.79      7.26 o
 -14   4  13        0.36        3.63     12.05 o
 -13   4  13       11.61       20.11     10.59 o
 -12   4  13       79.57       94.93     11.74 o
 -11   4  13       34.05       33.59     12.71 o
 -10   4  13       16.34       18.71      6.48 o
  -9   4  13        8.49        0.88      5.67 o
  -8   4  13       10.53       10.61      5.86 o
  -7   4  13       96.45       90.30      7.17 o
  -6   4  13       47.23       46.80      5.45 o
  -5   4  13      298.63      283.45     10.33 o
  -4   4  13     1657.81     1606.43     29.12 o
  -3   4  13       65.15       63.98      5.17 o
  -2   4  13      583.30      566.13     17.43 o
  -1   4  13      757.47      709.53     20.84 o
   0   4  13      107.24       93.85      6.33 o
   1   4  13       23.46       23.87      6.21 o
   2   4  13       74.20       72.35      6.80 o
   3   4  13       69.13       75.05      6.49 o
   4   4  13      196.06      190.58      7.96 o
   5   4  13        5.67        4.10      6.38 o
   6   4  13      192.15      224.87     15.95 o
 -13   5  13       13.09        6.76      8.49 o
 -12   5  13        0.27        0.34      8.05 o
 -11   5  13        0.05        0.22      7.41 o
 -10   5  13        8.83       10.34      7.23 o
  -9   5  13      238.03      224.62     10.47 o
  -8   5  13       75.18       78.42     10.92 o
  -7   5  13       13.76       21.06     10.38 o
  -6   5  13       65.54       72.66      7.69 o
  -5   5  13        3.65       -1.30      6.24 o
  -4   5  13       62.30       52.03      7.75 o
  -3   5  13       49.48       42.87      8.83 o
  -2   5  13       40.26       45.91      6.26 o
  -1   5  13      234.43      230.16      9.13 o
   0   5  13      148.74      149.20      8.20 o
   1   5  13      160.81      137.15      8.22 o
   2   5  13      169.87      177.73      8.95 o
   3   5  13        0.60        0.78      9.20 o
   4   5  13        0.58        6.50      6.56 o
   5   5  13        2.45       -4.80      7.67 o
 -12   6  13        5.06        0.54     10.17 o
 -11   6  13        0.01        9.64      9.12 o
 -10   6  13        0.01        7.71      9.20 o
  -9   6  13        3.68        3.12      9.01 o
  -8   6  13      120.42      135.18     12.52 o
  -7   6  13       61.54       56.64     10.75 o
  -6   6  13       88.91       82.35     11.24 o
  -5   6  13       19.97       19.24      8.18 o
  -4   6  13      122.65      115.97     13.11 o
  -3   6  13       15.18       16.86      8.43 o
  -2   6  13       11.78       -7.02     11.40 o
  -1   6  13      131.38      148.91     10.46 o
   0   6  13       18.24       19.72      9.27 o
   1   6  13      226.34      255.93     10.66 o
   2   6  13      147.31      139.17      9.22 o
   3   6  13        6.03       -0.73      8.20 o
   4   6  13       65.76       64.75     11.42 o
 -10   7  13        1.33        6.49     16.27 o
  -9   7  13        0.52      -12.66     12.66 o
  -8   7  13      112.89      119.26     14.58 o
  -7   7  13       91.72       67.64     13.85 o
  -6   7  13        2.87       -4.18     11.73 o
  -5   7  13       66.19       82.79     13.22 o
  -4   7  13       54.04       57.23      9.61 o
  -3   7  13        8.42       19.59      9.40 o
  -2   7  13       40.85       58.84     10.02 o
  -1   7  13        2.06       -9.74      9.74 o
   0   7  13       24.52       27.49     10.16 o
   1   7  13       44.58       64.62     11.25 o
   2   7  13        1.59        0.98     13.76 o
  -5   8  13      102.91      114.55     23.05 o
  -4   8  13       44.81       58.23     18.31 o
  -3   8  13      112.04      158.79     31.53 o
 -16   0  14       44.24       64.41     18.31 o
 -15   0  14        0.12       12.20     14.92 o
 -14   0  14        0.02       18.31     13.56 o
 -13   0  14      109.71       80.68     15.59 o
 -12   0  14        0.66       -9.49     11.53 o
 -11   0  14      213.26      178.99     15.59 o
 -10   0  14       61.78       71.19     12.20 o
  -9   0  14       15.33        5.93      6.10 o
  -8   0  14      775.14      716.01     20.12 o
  -7   0  14      197.94      224.94     10.51 o
  -6   0  14      147.34      152.12      7.90 o
  -5   0  14       99.22       95.27      5.71 o
  -4   0  14        5.00       -5.93      5.93 o
  -3   0  14      134.30      140.81     11.94 o
  -2   0  14      905.94      896.99     19.91 o
  -1   0  14     1310.19     1301.55     27.74 o
   0   0  14     1010.73     1006.13     27.06 o
   1   0  14      195.85      234.88     15.59 o
   2   0  14      829.79      823.16     23.70 o
   3   0  14      563.07      586.46     19.64 o
   4   0  14      159.79      149.91     10.78 o
   5   0  14        7.10       -2.03      9.07 o
   6   0  14       11.26        2.49     10.03 o
   7   0  14       82.53       85.29     11.96 o
 -16   1  14       10.93       16.43     12.88 o
 -15   1  14        0.11        7.19     10.30 o
 -14   1  14       15.63       13.43     10.23 o
 -13   1  14       15.30       35.02      9.75 o
 -12   1  14      140.01      143.48     11.00 o
 -11   1  14       80.53      109.28     10.07 o
 -10   1  14       51.89       59.31      8.86 o
  -9   1  14        6.33       -4.16      7.46 o
  -8   1  14        0.47        6.42      4.68 o
  -7   1  14      363.23      338.54     10.40 o
  -6   1  14      475.57      450.03     10.48 o
  -5   1  14      435.85      446.53     10.59 o
  -4   1  14     1213.76     1158.88     15.94 o
  -3   1  14      781.40      798.03     10.73 o
  -2   1  14       32.54       32.58      4.21 o
  -1   1  14      132.80      135.44      5.15 o
   0   1  14      238.75      260.88     10.02 o
   1   1  14      194.87      197.05      6.75 o
   2   1  14      483.65      450.16     10.52 o
   3   1  14        4.94        6.79      5.77 o
   4   1  14       91.92       96.52      6.85 o
   5   1  14      168.99      187.63      8.71 o
   6   1  14       33.49       45.75      7.53 o
   7   1  14       20.86       31.02      7.77 o
 -15   2  14        7.86       17.97     13.22 o
 -14   2  14        2.02       -0.98      9.82 o
 -13   2  14        0.49        4.94     10.30 o
 -12   2  14       26.57       31.86     10.07 o
 -11   2  14       50.62       45.81      9.83 o
 -10   2  14      366.35      322.12     15.25 o
  -9   2  14      190.84      197.83     15.59 o
  -8   2  14       95.36       93.86      8.14 o
  -7   2  14        7.49        7.76      3.76 o
  -6   2  14      255.45      252.80     10.25 o
  -5   2  14       63.68       49.59      2.45 o
  -4   2  14      211.60      186.31      7.24 o
  -3   2  14      157.72      151.39      5.52 o
  -2   2  14      526.03      503.82     11.84 o
  -1   2  14      835.55      811.80     14.94 o
   0   2  14       16.60       14.81      4.29 o
   1   2  14        1.61        1.23      4.46 o
   2   2  14       71.60       75.96      5.58 o
   3   2  14        2.63       -1.03      5.24 o
   4   2  14        9.32        7.15      5.66 o
   5   2  14       27.93       27.50      6.82 o
   6   2  14       83.49      109.63      8.42 o
   7   2  14        0.73        2.51      9.10 o
 -15   3  14       32.87       52.64     22.71 o
 -14   3  14        2.64        9.87     17.97 o
 -13   3  14       56.68       57.54     10.90 o
 -12   3  14        4.48        4.38      9.27 o
 -11   3  14      111.86      105.41     10.78 o
 -10   3  14       33.70       24.19      9.07 o
  -9   3  14        2.01        4.60      6.91 o
  -8   3  14        0.46        3.77      6.58 o
  -7   3  14       52.82       49.67      4.42 o
  -6   3  14        0.01        2.35      3.50 o
  -5   3  14      341.91      332.17      7.89 o
  -4   3  14     1048.29      956.35     18.35 o
  -3   3  14      849.38      804.44     20.95 o
  -2   3  14        9.82        7.34      4.60 o
  -1   3  14      130.26      124.32      6.19 o
   0   3  14        7.77        5.59      5.28 o
   1   3  14       17.20       18.85      5.12 o
   2   3  14      204.62      188.59      7.15 o
   3   3  14        0.69       -2.68      5.51 o
   4   3  14       12.53        7.71      5.73 o
   5   3  14       21.10       26.86      6.82 o
   6   3  14        7.94        3.40      6.86 o
 -14   4  14        6.11        1.55     17.63 o
 -13   4  14        1.43        0.77     11.68 o
 -12   4  14        9.64        0.42      8.55 o
 -11   4  14       55.46       53.31      8.87 o
 -10   4  14        2.90       10.24      6.39 o
  -9   4  14        3.05        1.30      6.06 o
  -8   4  14       16.44       16.69      6.86 o
  -7   4  14        2.58       13.13      6.25 o
  -6   4  14      298.96      312.42     10.06 o
  -5   4  14        2.10        6.50      5.83 o
  -4   4  14       10.84       17.15      5.15 o
  -3   4  14       46.82       38.32      5.33 o
  -2   4  14      171.97      176.12      7.51 o
  -1   4  14       75.56       61.59      6.05 o
   0   4  14      583.78      563.95     27.20 o
   1   4  14      716.87      734.77     16.88 o
   2   4  14       54.80       53.50      6.22 o
   3   4  14       54.56       52.48      6.57 o
   4   4  14       27.92       26.47      6.58 o
   5   4  14       53.89       51.48      7.59 o
 -13   5  14        9.93        0.38      9.03 o
 -12   5  14        4.20       -7.99      7.99 o
 -11   5  14       43.34       37.90      8.74 o
 -10   5  14        1.54        4.61      8.07 o
  -9   5  14      217.61      243.95     15.47 o
  -8   5  14      136.30      124.40     10.30 o
  -7   5  14        0.89        0.95      9.03 o
  -6   5  14      161.92      144.68      8.89 o
  -5   5  14       55.25       59.74      7.62 o
  -4   5  14      314.70      320.70     12.54 o
  -3   5  14       99.50       99.54      8.98 o
  -2   5  14      772.22      770.55     17.44 o
  -1   5  14      128.09      124.69      8.81 o
   0   5  14       10.27        8.76      6.95 o
   1   5  14        5.83        7.41      6.88 o
   2   5  14       77.20       65.25      7.82 o
   3   5  14      261.17      281.47     10.17 o
   4   5  14      235.32      257.06     10.90 o
 -11   6  14        2.45      -11.59     11.59 o
 -10   6  14       68.17       86.13     12.15 o
  -9   6  14      104.28      129.04     11.72 o
  -8   6  14       72.65       88.14     12.16 o
  -7   6  14       69.72       74.22     11.86 o
  -6   6  14       20.86       24.63     10.77 o
  -5   6  14       26.92       44.46      8.58 o
  -4   6  14       70.03       54.18      9.20 o
  -3   6  14      208.50      192.97     11.40 o
  -2   6  14       89.24       97.67     10.05 o
  -1   6  14      210.98      220.67     12.23 o
   0   6  14      268.08      272.90     14.78 o
   1   6  14      188.76      192.13     14.09 o
   2   6  14       37.67       27.57      8.71 o
   3   6  14        1.13        8.12     10.00 o
  -9   7  14      136.90      186.29     16.12 o
  -8   7  14       14.59       13.56     12.71 o
  -7   7  14       37.02       37.07     13.16 o
  -6   7  14       73.61       72.57     13.90 o
  -5   7  14       62.27       72.39     13.36 o
  -4   7  14       58.73       67.60      9.92 o
  -3   7  14       83.31      100.93     11.63 o
  -2   7  14       31.43       30.66     10.06 o
  -1   7  14        0.28       -2.25     10.05 o
   0   7  14       84.14      117.31     29.83 o
 -16   1  15        0.36        2.35     12.70 o
 -15   1  15        1.33       -0.48     11.26 o
 -14   1  15       14.99       14.24     10.07 o
 -13   1  15        0.82       20.00     11.19 o
 -12   1  15        7.21        9.06     11.19 o
 -11   1  15       10.32        5.48      8.86 o
 -10   1  15      304.13      277.94     23.05 o
  -9   1  15      133.68      107.95      8.63 o
  -8   1  15      719.61      678.70     16.29 o
  -7   1  15        0.32        1.40      3.88 o
  -6   1  15       45.49       51.91      4.23 o
  -5   1  15       25.94       23.07      3.74 o
  -4   1  15        1.80       -0.09      2.39 o
  -3   1  15      171.31      170.28      5.44 o
  -2   1  15        3.02        5.11      3.85 o
  -1   1  15      124.08      134.71      5.37 o
   0   1  15      350.74      386.82      9.48 o
   1   1  15      250.40      254.62      8.83 o
   2   1  15        9.98        7.59      5.64 o
   3   1  15       74.23       83.47      6.82 o
   4   1  15       68.09       72.49      7.08 o
   5   1  15       23.78       19.99      7.28 o
   6   1  15        1.51        1.03      7.36 o
 -15   2  15       10.84       18.92     12.22 o
 -14   2  15       25.85       33.79     11.74 o
 -13   2  15        1.28        8.30     10.03 o
 -12   2  15       19.10       20.65     14.92 o
 -11   2  15       15.46       16.29     13.90 o
 -10   2  15       38.43       38.39      8.38 o
  -9   2  15       31.26       26.78      7.67 o
  -8   2  15       43.18       30.12      6.47 o
  -7   2  15      165.11      169.45      5.09 o
  -6   2  15       96.91      107.15      3.66 o
  -5   2  15      349.77      340.00      7.35 o
  -4   2  15       31.74       39.66      4.50 o
  -3   2  15      471.87      486.21     13.57 o
  -2   2  15       16.98       11.97      3.99 o
  -1   2  15      892.83      855.24     15.70 o
   0   2  15        8.69        4.46      4.63 o
   1   2  15      403.82      394.89     10.14 o
   2   2  15      308.76      324.36      9.37 o
   3   2  15       81.86       88.96     10.01 o
   4   2  15      178.85      220.25     11.32 o
   5   2  15       73.83       85.19      8.01 o
   6   2  15       14.68       17.02      9.20 o
 -15   3  15        5.56      -10.77     11.73 o
 -14   3  15       11.29       18.45     11.39 o
 -13   3  15       61.40       41.80     11.20 o
 -12   3  15       62.89       79.10     13.56 o
 -11   3  15      136.80      131.17     14.24 o
 -10   3  15      101.79      102.37      8.74 o
  -9   3  15      297.22      292.18     11.90 o
  -8   3  15      128.98      143.40     10.08 o
  -7   3  15       40.82       58.50      5.48 o
  -6   3  15       29.33       22.00      4.05 o
  -5   3  15        1.77       -0.82      4.13 o
  -4   3  15      893.08      832.49     16.59 o
  -3   3  15       48.49       39.26      4.99 o
  -2   3  15      857.59      850.57     32.50 o
  -1   3  15      267.30      252.06      9.03 o
   0   3  15      100.80      110.89      6.04 o
   1   3  15      105.12      113.64      6.41 o
   2   3  15        0.60       -1.45      6.57 o
   3   3  15        0.22       -1.63      5.93 o
   4   3  15      100.38      115.27      7.49 o
   5   3  15       22.58       22.67      7.83 o
 -14   4  15        6.72       11.07     12.64 o
 -13   4  15       13.16       13.55     16.46 o
 -12   4  15        6.25        3.15      9.72 o
 -11   4  15       14.47       24.23      7.00 o
 -10   4  15        5.21        7.61      7.55 o
  -9   4  15       49.11       56.26      7.80 o
  -8   4  15      185.93      194.74      9.91 o
  -7   4  15        5.48        3.63      7.15 o
  -6   4  15      263.35      266.12     16.70 o
  -5   4  15      102.00      108.94     12.41 o
  -4   4  15       73.48       88.47      6.46 o
  -3   4  15        6.62       12.06      5.38 o
  -2   4  15      147.03      124.39      6.85 o
  -1   4  15       29.99       29.37      6.31 o
   0   4  15      219.30      217.75     10.41 o
   1   4  15      382.65      376.71     12.30 o
   2   4  15      209.17      198.68      8.22 o
   3   4  15      216.65      207.85      8.80 o
   4   4  15      112.91      117.11      8.16 o
 -13   5  15        4.05       -0.12     10.79 o
 -12   5  15       11.82       14.10      9.29 o
 -11   5  15        0.14       -9.13      9.13 o
 -10   5  15       24.20        9.63      8.87 o
  -9   5  15        5.05        6.06      8.27 o
  -8   5  15        0.05       -2.75      7.92 o
  -7   5  15       25.48       27.25     10.15 o
  -6   5  15        3.37       12.77      9.65 o
  -5   5  15        1.56       -4.66     12.29 o
  -4   5  15       65.53       62.26      8.25 o
  -3   5  15      173.93      165.36      8.22 o
  -2   5  15       11.51       12.04      6.76 o
  -1   5  15      103.00       90.98      8.42 o
   0   5  15        1.55       -3.52      6.84 o
   1   5  15      189.48      183.56      9.33 o
   2   5  15       24.67       34.79      8.22 o
   3   5  15       42.33       30.95      8.17 o
 -11   6  15       17.25       24.95     10.87 o
 -10   6  15        3.13       -4.73      9.95 o
  -9   6  15        0.04        9.54     12.03 o
  -8   6  15       52.33       74.01     12.54 o
  -7   6  15       11.62       28.02     15.25 o
  -6   6  15       42.52       54.12     11.90 o
  -5   6  15       88.72       80.00      9.49 o
  -4   6  15      148.96      136.48     11.16 o
  -3   6  15        2.68        0.68      8.85 o
  -2   6  15      194.27      204.88     12.43 o
  -1   6  15       41.16       52.84     18.69 o
   0   6  15        1.14        7.24      8.26 o
   1   6  15        0.96       -0.31      9.40 o
  -8   7  15        8.88       18.58     20.34 o
  -7   7  15        2.47       -2.58     12.38 o
  -6   7  15        0.74      -12.92     12.92 o
  -5   7  15        0.04      -12.52     12.52 o
  -4   7  15        0.66       -9.44      9.44 o
  -3   7  15       20.65       24.59     10.73 o
  -2   7  15      104.16      132.94     16.93 o
 -15   0  16        5.19       10.17     16.95 o
 -14   0  16       15.39       16.95     15.59 o
 -13   0  16       26.01       23.05     14.92 o
 -12   0  16        9.19        2.71     13.56 o
 -11   0  16        1.24       -2.03     11.53 o
 -10   0  16      181.89      162.71     15.59 o
  -9   0  16        8.83       -3.39     10.85 o
  -8   0  16       87.19      109.91      8.11 o
  -7   0  16      266.38      248.15     10.07 o
  -6   0  16      936.70      812.97     18.92 o
  -5   0  16      201.88      202.73      8.33 o
  -4   0  16      251.58      247.46      8.63 o
  -3   0  16      680.65      707.09     16.94 o
  -2   0  16      150.27      161.54      9.27 o
  -1   0  16      455.36      478.61     24.75 o
   0   0  16        1.22       -1.27      9.49 o
   1   0  16       52.41       62.71     13.90 o
   2   0  16      204.01      192.76     11.39 o
   3   0  16       41.16       38.32      9.55 o
   4   0  16      180.30      223.06     13.40 o
   5   0  16      265.94      292.34     16.30 o
 -15   1  16       41.95       52.54     12.46 o
 -14   1  16        1.71       -9.49     11.03 o
 -13   1  16        3.28        2.03     10.55 o
 -12   1  16       16.80       14.60     17.29 o
 -11   1  16       15.04       -7.80      9.11 o
 -10   1  16       74.66       61.67      9.34 o
  -9   1  16       67.80       68.76      7.76 o
  -8   1  16      248.50      238.64      7.49 o
  -7   1  16       93.07       95.54      5.20 o
  -6   1  16        6.29       17.58      4.02 o
  -5   1  16        0.67        5.15      2.79 o
  -4   1  16       23.16       33.21      4.20 o
  -3   1  16       36.98       33.70      4.12 o
  -2   1  16      192.38      180.05      6.26 o
  -1   1  16      485.69      471.67     10.62 o
   0   1  16       80.23       83.54      5.98 o
   1   1  16      218.48      225.81      8.55 o
   2   1  16      421.67      430.06     11.85 o
   3   1  16       20.51       15.96      6.84 o
   4   1  16       11.11       15.56      7.15 o
   5   1  16       53.52       65.46      8.29 o
 -15   2  16       14.25       37.09     12.92 o
 -14   2  16        1.43        9.11     17.29 o
 -13   2  16        1.65       -1.02     10.78 o
 -12   2  16       34.38       42.27     10.30 o
 -11   2  16       64.87       62.18     10.07 o
 -10   2  16        3.58        3.57      8.86 o
  -9   2  16        7.15        3.04      6.86 o
  -8   2  16      379.41      332.68     12.34 o
  -7   2  16       69.89       74.48      3.79 o
  -6   2  16       16.84       19.14      5.00 o
  -5   2  16      152.42      138.04      6.53 o
  -4   2  16      372.49      344.20      8.39 o
  -3   2  16        1.22        1.08      4.16 o
  -2   2  16       61.03       59.13      4.99 o
  -1   2  16      115.08      121.88      5.76 o
   0   2  16       88.65       88.95      5.91 o
   1   2  16       21.83       22.19      5.49 o
   2   2  16        0.87       -5.89      6.01 o
   3   2  16      114.87      120.13      8.06 o
   4   2  16       74.55       72.83      7.67 o
   5   2  16        1.86       -1.33      8.56 o
 -14   3  16        6.65       15.43     11.56 o
 -13   3  16        1.64        8.63     24.41 o
 -12   3  16       21.81       39.34     10.51 o
 -11   3  16        2.48        6.09      8.20 o
 -10   3  16      450.98      426.53     15.20 o
  -9   3  16       58.15       54.66      7.07 o
  -8   3  16       93.74       87.22     12.73 o
  -7   3  16       28.33       31.08      5.27 o
  -6   3  16      181.60      176.77      6.08 o
  -5   3  16        2.53        1.20      4.26 o
  -4   3  16       33.36       32.86      5.05 o
  -3   3  16       76.54       71.91      5.49 o
  -2   3  16      396.52      361.05     10.48 o
  -1   3  16       20.89       14.12      5.07 o
   0   3  16      165.13      151.82      6.81 o
   1   3  16       14.88       13.36      6.32 o
   2   3  16       71.25       70.76      7.40 o
   3   3  16        3.67        3.29      8.15 o
   4   3  16       16.48       23.07      8.49 o
 -13   4  16        5.09        3.91      9.81 o
 -12   4  16       24.40       30.17      8.09 o
 -11   4  16        1.21        0.41      7.92 o
 -10   4  16        8.51        3.99      8.05 o
  -9   4  16      105.67      120.42      9.17 o
  -8   4  16       48.03       55.25      8.87 o
  -7   4  16       34.24       25.37      7.56 o
  -6   4  16       49.56       43.82      7.19 o
  -5   4  16        2.26       -5.30      5.30 o
  -4   4  16      128.70      134.95      6.96 o
  -3   4  16       34.51       39.42      6.65 o
  -2   4  16      227.46      227.88     12.16 o
  -1   4  16       76.02       88.36      7.14 o
   0   4  16        4.03       -3.76      6.63 o
   1   4  16       83.72       83.74      7.02 o
   2   4  16       20.76       23.79      6.59 o
   3   4  16        0.99        8.70     11.12 o
 -12   5  16        0.84        3.76     10.08 o
 -11   5  16       25.71       22.92      9.74 o
 -10   5  16        0.51        9.27      9.05 o
  -9   5  16      116.57      109.62     10.27 o
  -8   5  16        2.35       -9.22     10.15 o
  -7   5  16      252.79      262.41     15.47 o
  -6   5  16       30.60       27.19     10.66 o
  -5   5  16      267.70      261.97     13.49 o
  -4   5  16        0.26       -0.86      7.85 o
  -3   5  16       17.97       22.46      6.63 o
  -2   5  16       27.91       28.46      7.07 o
  -1   5  16        7.05       12.90      7.16 o
   0   5  16      293.72      302.64     15.56 o
   1   5  16      204.65      195.13      9.95 o
   2   5  16       79.27       93.27     10.67 o
 -10   6  16        0.65       11.60     12.71 o
  -9   6  16       19.65       33.85     12.79 o
  -8   6  16       31.21       28.77     11.88 o
  -7   6  16       50.31       35.59     15.25 o
  -6   6  16       26.50       37.23     12.79 o
  -5   6  16       56.38       52.93     13.29 o
  -4   6  16       63.15       61.16     10.27 o
  -3   6  16      147.11      165.99     12.07 o
  -2   6  16       34.39       53.00     10.87 o
  -1   6  16        4.91       -1.49      9.89 o
   0   6  16        1.79        4.40      9.90 o
 -15   1  17        5.56       11.19     12.46 o
 -14   1  17        0.07       18.98     11.51 o
 -13   1  17        1.26       14.92     10.78 o
 -12   1  17       18.94       12.35     10.30 o
 -11   1  17       67.70       67.15     10.55 o
 -10   1  17        3.24        5.42      8.63 o
  -9   1  17        1.14        4.20      5.97 o
  -8   1  17      189.51      181.98      7.09 o
  -7   1  17       46.63       43.86      4.92 o
  -6   1  17      421.11      379.82     10.83 o
  -5   1  17        1.44        4.66      3.13 o
  -4   1  17      243.54      259.50      7.11 o
  -3   1  17      210.61      230.19      7.19 o
  -2   1  17      187.47      200.44     12.02 o
  -1   1  17        3.31       -3.72      6.17 o
   0   1  17       13.44       17.00      5.70 o
   1   1  17       40.67       43.25      6.65 o
   2   1  17      104.60      106.15      9.20 o
   3   1  17       19.42       12.49      7.14 o
   4   1  17        1.75       11.39      8.85 o
 -14   2  17       11.33       27.00     12.22 o
 -13   2  17        4.43        4.95     11.00 o
 -12   2  17        4.73       16.60     10.30 o
 -11   2  17        2.29       12.88      9.11 o
 -10   2  17      103.71      125.77      9.33 o
  -9   2  17        1.23        7.06      7.52 o
  -8   2  17       12.46       14.70      9.55 o
  -7   2  17      131.94      166.73      5.25 o
  -6   2  17        0.53        3.32      4.48 o
  -5   2  17      100.36       86.25      5.78 o
  -4   2  17      102.58       86.74      6.92 o
  -3   2  17      311.32      290.47      8.34 o
  -2   2  17       34.99       42.89      5.16 o
  -1   2  17      226.79      231.88      9.22 o
   0   2  17       61.85       63.20      6.05 o
   1   2  17        4.97        2.41      6.03 o
   2   2  17      229.53      232.02      9.45 o
   3   2  17        0.14       -6.16      6.96 o
   4   2  17        1.14       -4.39     11.00 o
 -14   3  17        2.66       11.86     12.46 o
 -13   3  17       48.60       70.89     12.46 o
 -12   3  17       24.10       27.43      9.38 o
 -11   3  17       18.46       16.75      8.58 o
 -10   3  17        0.05       -3.73     10.55 o
  -9   3  17       78.66       68.43      7.39 o
  -8   3  17      128.30      111.24      7.80 o
  -7   3  17      248.35      230.10      7.18 o
  -6   3  17       87.50       97.46      5.40 o
  -5   3  17      355.02      365.78     14.58 o
  -4   3  17       89.86       92.72      7.00 o
  -3   3  17      280.71      260.91      9.06 o
  -2   3  17        2.97       10.06      6.25 o
  -1   3  17      122.39      121.44      6.50 o
   0   3  17      142.42      143.56      7.22 o
   1   3  17       20.91       13.92      6.42 o
   2   3  17       46.89       46.21      6.90 o
   3   3  17       93.56      107.26      9.89 o
 -13   4  17       73.51       75.01     10.68 o
 -12   4  17        0.33       -8.70      9.39 o
 -11   4  17       22.46       12.89      8.76 o
 -10   4  17        8.84       22.96      8.46 o
  -9   4  17       14.43       23.62      8.13 o
  -8   4  17       11.19       14.62      8.56 o
  -7   4  17       69.01       85.83     10.15 o
  -6   4  17      121.15      111.06      9.72 o
  -5   4  17       48.85       57.48      6.46 o
  -4   4  17      150.72      135.35      7.34 o
  -3   4  17      123.25      103.94      7.24 o
  -2   4  17      149.91      147.49      7.87 o
  -1   4  17      297.60      312.71     11.52 o
   0   4  17       68.84       78.51      7.03 o
   1   4  17      203.56      210.37     10.53 o
   2   4  17       11.32       12.65      9.80 o
 -11   5  17        9.45        5.06      9.57 o
 -10   5  17        0.24        4.55      9.36 o
  -9   5  17        0.70        0.00      9.14 o
  -8   5  17       90.58       97.98     12.03 o
  -7   5  17       19.31       35.71     23.05 o
  -6   5  17        7.11       -1.34     10.77 o
  -5   5  17       93.09      128.77     10.13 o
  -4   5  17       13.38       11.44      8.67 o
  -3   5  17       19.20       16.73      7.17 o
  -2   5  17       21.47       12.51      7.18 o
  -1   5  17      145.19      141.19     10.32 o
   0   5  17        1.26        4.06      7.83 o
   1   5  17       31.64       34.24      9.77 o
  -9   6  17      135.60      174.21     16.05 o
  -8   6  17        0.24        0.27     18.98 o
  -7   6  17        0.20      -11.93     12.41 o
  -6   6  17      161.37      167.59     14.67 o
  -5   6  17        0.45       -4.30     12.11 o
  -4   6  17       44.08       75.92     10.46 o
  -3   6  17        2.04        4.67     11.36 o
  -2   6  17        3.00       -6.24     10.65 o
 -14   0  18        1.80       22.37     14.92 o
 -13   0  18       66.57       43.39     16.27 o
 -12   0  18        2.71      -10.85     14.24 o
 -11   0  18        0.51       13.56     13.56 o
 -10   0  18       45.19       52.88     13.56 o
  -9   0  18        3.16        6.78     12.20 o
  -8   0  18      492.41      438.63     15.83 o
  -7   0  18      234.36      258.01     16.39 o
  -6   0  18      277.47      275.11     10.99 o
  -5   0  18      195.54      200.61      9.83 o
  -4   0  18       90.89       56.27     11.19 o
  -3   0  18      152.91      181.80     10.51 o
  -2   0  18       13.72       10.10      9.83 o
  -1   0  18      197.26      192.11     10.90 o
   0   0  18      163.49      163.44     11.56 o
   1   0  18      121.51      148.34     13.90 o
   2   0  18        7.70       13.69      9.75 o
   3   0  18       36.15       46.78     14.92 o
 -14   1  18       54.40       35.72     11.48 o
 -13   1  18       59.10       54.47     11.53 o
 -12   1  18       25.20       22.54      9.82 o
 -11   1  18       24.88       23.82      9.34 o
 -10   1  18       52.37       71.82      9.34 o
  -9   1  18        0.35       -1.91      5.84 o
  -8   1  18      112.76      102.33      5.87 o
  -7   1  18       11.52       18.29      5.83 o
  -6   1  18       17.10        6.18      3.96 o
  -5   1  18      124.17      120.19      5.58 o
  -4   1  18       82.83       93.94      5.00 o
  -3   1  18      431.38      440.51     10.09 o
  -2   1  18      177.98      207.89      8.91 o
  -1   1  18        2.78       -1.97      5.61 o
   0   1  18       94.99      114.38      7.24 o
   1   1  18        7.22        8.61      6.58 o
   2   1  18        2.69        1.43      7.11 o
   3   1  18       37.67       27.91     11.00 o
 -14   2  18       27.15       53.74     11.96 o
 -13   2  18       67.08       88.49     12.46 o
 -12   2  18       23.86       32.80     11.26 o
 -11   2  18      148.24      140.36     10.53 o
 -10   2  18        2.93       -3.60      8.31 o
  -9   2  18        1.82       -1.03     10.03 o
  -8   2  18       69.65       74.74      5.38 o
  -7   2  18       61.87       63.48      3.62 o
  -6   2  18       11.08        3.56      3.71 o
  -5   2  18      143.17      156.07      5.83 o
  -4   2  18       59.39       45.73      5.94 o
  -3   2  18       12.14       10.85      4.86 o
  -2   2  18        4.35        7.91      5.23 o
  -1   2  18        1.65       -3.45      5.58 o
   0   2  18       43.06       49.96      6.68 o
   1   2  18       83.64       97.71      7.83 o
   2   2  18       41.72       55.20      7.74 o
   3   2  18        6.89       -6.10     10.59 o
 -13   3  18       23.62       13.75     10.25 o
 -12   3  18       71.82       74.02     12.87 o
 -11   3  18       72.78       81.44     13.02 o
 -10   3  18       23.11       11.65      7.81 o
  -9   3  18       10.29        5.70      7.26 o
  -8   3  18        6.98       -0.20      7.02 o
  -7   3  18       44.18       46.09      5.34 o
  -6   3  18        4.12        3.48      4.98 o
  -5   3  18        1.22       -3.49      5.10 o
  -4   3  18       42.05       38.62      5.27 o
  -3   3  18      144.40      137.59      6.51 o
  -2   3  18       12.03       20.64      5.61 o
  -1   3  18       10.77        8.45      6.95 o
   0   3  18      139.01      145.50      7.68 o
   1   3  18       21.40       22.52      6.59 o
   2   3  18       38.96       30.28     10.78 o
 -12   4  18        0.00        1.48      9.57 o
 -11   4  18      105.87      109.56     10.16 o
 -10   4  18        3.59       11.40      8.80 o
  -9   4  18      191.73      173.97     11.92 o
  -8   4  18        8.36       26.39      9.53 o
  -7   4  18        3.58       20.41     13.56 o
  -6   4  18        6.61       16.79      7.97 o
  -5   4  18        7.72        8.71      5.97 o
  -4   4  18       55.85       46.29      6.57 o
  -3   4  18       35.85       38.51      7.29 o
  -2   4  18       51.61       51.54      6.33 o
  -1   4  18        1.42       -0.21      6.41 o
   0   4  18        0.75       -0.44      8.86 o
   1   4  18       11.34       22.79      9.86 o
 -10   5  18       16.13        0.11      9.74 o
  -9   5  18        6.09        9.71     11.79 o
  -8   5  18      164.28      199.42     14.92 o
  -7   5  18       32.98       24.96     11.90 o
  -6   5  18        0.19        9.88     18.64 o
  -5   5  18      170.43      164.83     10.98 o
  -4   5  18       24.93       24.06      9.36 o
  -3   5  18      142.49      152.21      9.03 o
  -2   5  18       80.64       99.76      8.84 o
  -1   5  18      290.38      300.57     27.46 o
 -14   1  19        3.64       24.77     11.48 o
 -13   1  19        5.22       25.76     11.99 o
 -12   1  19       18.04       21.02     11.03 o
 -11   1  19        0.94        5.89      9.75 o
 -10   1  19       15.42       17.45      8.31 o
  -9   1  19      147.57      136.73      7.50 o
  -8   1  19       12.51        3.30      8.17 o
  -7   1  19       71.52       82.36      6.78 o
  -6   1  19        1.24        5.27      4.78 o
  -5   1  19      149.94      162.31      7.76 o
  -4   1  19       46.03       47.45      5.29 o
  -3   1  19        5.57        2.12      5.55 o
  -2   1  19      205.30      220.24      8.52 o
  -1   1  19       54.12       55.47      6.84 o
   0   1  19       38.79       34.01      9.07 o
   1   1  19        0.68        8.96      7.11 o
   2   1  19       35.90       63.93     10.51 o
 -13   2  19       43.22       40.34     12.46 o
 -12   2  19       28.39       42.93      9.65 o
 -11   2  19       11.68       14.08     11.48 o
 -10   2  19       29.56       29.75     11.48 o
  -9   2  19       13.37       20.60      5.37 o
  -8   2  19       67.25       58.53      4.22 o
  -7   2  19        4.92        6.43      3.48 o
  -6   2  19       67.92       67.02      4.60 o
  -5   2  19       88.52       93.19      5.93 o
  -4   2  19       14.58       11.46      4.95 o
  -3   2  19        1.47       -4.92      4.92 o
  -2   2  19       65.09       78.54      6.68 o
  -1   2  19        3.86        5.00      6.44 o
   0   2  19       14.50       13.78      6.88 o
   1   2  19       19.46       27.46      9.93 o
 -12   3  19       15.09       -9.14     12.84 o
 -11   3  19      114.02      112.85      9.62 o
 -10   3  19        2.93        8.22      7.95 o
  -9   3  19       15.37       26.41      8.32 o
  -8   3  19       62.10       79.33      8.01 o
  -7   3  19       18.74       23.12      5.95 o
  -6   3  19        8.15       10.00      6.31 o
  -5   3  19        0.62        0.05      5.03 o
  -4   3  19        2.53       -0.18      5.23 o
  -3   3  19      197.21      196.25      8.04 o
  -2   3  19       15.55        7.30      5.90 o
  -1   3  19      124.24      136.04      7.63 o
   0   3  19       41.93       56.76     10.71 o
 -11   4  19      120.43      137.26     11.20 o
 -10   4  19       25.19       31.73      9.05 o
  -9   4  19        6.44        2.56      8.22 o
  -8   4  19        1.91       -5.27      9.85 o
  -7   4  19        7.15       -0.81     12.88 o
  -6   4  19        7.51        4.84      7.53 o
  -5   4  19      114.65      126.28      7.77 o
  -4   4  19        5.77       -0.18      6.76 o
  -3   4  19      169.57      187.74      8.88 o
  -2   4  19        1.40       -3.49      7.16 o
  -1   4  19       20.82       20.90      8.74 o
  -9   5  19        2.31      -21.70     21.70 o
  -8   5  19       14.63       23.26     11.60 o
  -7   5  19       33.08       37.98     12.92 o
  -6   5  19      103.47      109.56     13.29 o
  -5   5  19        6.57        0.18      9.61 o
  -4   5  19        0.49        0.39      7.72 o
  -3   5  19       88.66      100.59      8.87 o
 -13   0  20       33.04       50.85     17.63 o
 -12   0  20        5.58        0.00     15.59 o
 -11   0  20      115.99      109.15     16.95 o
 -10   0  20      145.58      145.78     21.36 o
  -9   0  20       10.76       23.91     10.78 o
  -8   0  20       29.37       22.85     10.28 o
  -7   0  20       83.54      113.90     14.24 o
  -6   0  20       25.35       15.50      7.46 o
  -5   0  20       17.19        9.88      6.45 o
  -4   0  20       29.18       16.48      7.39 o
  -3   0  20      176.34      185.56     11.03 o
  -2   0  20       84.43       90.53      9.45 o
  -1   0  20       84.78       83.96     10.59 o
   0   0  20        6.58        2.71     13.56 o
 -13   1  20       63.55       73.49     11.96 o
 -12   1  20       16.10        8.08     11.26 o
 -11   1  20       24.83       14.49      9.10 o
 -10   1  20       35.45       47.69     11.26 o
  -9   1  20        1.55       -4.75     10.07 o
  -8   1  20       35.16       35.43      8.51 o
  -7   1  20       38.98       36.98      4.64 o
  -6   1  20        2.34        4.04      4.09 o
  -5   1  20      143.48      172.10      7.10 o
  -4   1  20       12.82        4.04      5.31 o
  -3   1  20       67.89       48.80      6.32 o
  -2   1  20       14.32       14.93      6.42 o
  -1   1  20       59.28       47.84      7.45 o
   0   1  20       66.68       71.56     18.64 o
 -12   2  20       80.23       86.91     13.61 o
 -11   2  20       38.69       57.43     12.22 o
 -10   2  20        1.88       -2.75      6.88 o
  -9   2  20       13.50        7.17      5.76 o
  -8   2  20       16.47       22.82      5.81 o
  -7   2  20       16.99       16.05      4.14 o
  -6   2  20       46.45       40.88      4.91 o
  -5   2  20        0.49       -2.11      4.88 o
  -4   2  20       18.29       20.26      5.55 o
  -3   2  20      121.88      128.87      7.41 o
  -2   2  20        4.90        4.13      6.31 o
  -1   2  20        0.25        4.34      8.05 o
   0   2  20        1.50        3.17     18.98 o
 -11   3  20        3.47        2.45      8.38 o
 -10   3  20        0.91       -1.64      7.87 o
  -9   3  20       16.31       24.93      7.87 o
  -8   3  20       31.80       19.91      8.81 o
  -7   3  20        0.48       -2.11      5.34 o
  -6   3  20        2.02       -2.03      5.13 o
  -5   3  20        0.62        1.44      5.50 o
  -4   3  20        1.60       -5.65      5.65 o
  -3   3  20       65.14       66.50      8.14 o
  -2   3  20        1.96        7.79      7.43 o
  -1   3  20       51.74       54.82     10.42 o
 -10   4  20       15.69       24.29     13.66 o
  -9   4  20       30.11       29.94     10.88 o
  -8   4  20        6.19       15.51     10.77 o
  -7   4  20       10.81       10.59     10.46 o
  -6   4  20       75.94       84.51      8.41 o
  -5   4  20        0.26        6.31      6.99 o
  -4   4  20       17.63       17.46      7.31 o
  -3   4  20        0.45       -4.92      9.10 o
 -12   1  21        0.09        3.23     10.58 o
 -11   1  21        3.24        0.76     20.68 o
 -10   1  21       43.87       56.66     20.68 o
  -9   1  21        1.17        0.68     11.03 o
  -8   1  21       16.59       10.84      8.54 o
  -7   1  21       32.76       23.35      6.46 o
  -6   1  21        4.60        3.32      4.92 o
  -5   1  21      226.35      235.42      8.96 o
  -4   1  21        8.70        7.80      5.95 o
  -3   1  21       39.29       40.77      6.82 o
  -2   1  21        1.10        6.10      9.49 o
  -1   1  21        2.28       -9.49     14.24 o
 -11   2  21        1.04        7.10     15.59 o
 -10   2  21       16.35       22.59      7.15 o
  -9   2  21        2.62       -1.33      4.24 o
  -8   2  21       44.70       52.83      4.96 o
  -7   2  21       10.85       22.17      4.77 o
  -6   2  21       12.20       16.23      5.19 o
  -5   2  21       75.88       88.81      6.19 o
  -4   2  21        3.59       -4.39      6.18 o
  -3   2  21        0.27        3.25      7.44 o
  -2   2  21        2.27        8.76      9.27 o
 -10   3  21       26.18        6.03     12.92 o
  -9   3  21       15.26        5.25      6.65 o
  -8   3  21       12.99       20.38      7.97 o
  -7   3  21       42.77       34.93      6.07 o
  -6   3  21       54.75       38.94      5.86 o
  -5   3  21       50.33       44.13      6.33 o
  -4   3  21       36.79       39.89      7.26 o
  -8   0  22        8.52       -2.03     11.53 o
  -7   0  22        1.56        2.01      6.12 o
  -6   0  22       66.31       83.71     20.68 o
  -5   0  22      494.48      557.05     26.10 o
  -4   0  22       15.35       26.44     10.85 o
 -10   1  22        3.98        8.75     12.22 o
  -9   1  22       49.48       45.15     12.44 o
  -8   1  22       41.32       42.03     15.59 o
  -7   1  22        3.38       -2.90      5.03 o
  -6   1  22       73.95       68.89      7.93 o
  -5   1  22        1.93       -6.71      6.75 o
  -4   1  22       68.20       76.87      7.85 o
  -9   2  22      119.97      125.14      6.79 o
  -8   2  22        5.74        9.53      4.99 o
  -7   2  22       12.56        6.38      5.35 o
  -6   2  22       50.95       47.97      6.03 o
  -5   2  22        3.35       -6.81      6.81 o
 
